# Supplementary material for: Baseline profile peripheral Tfh cells predict immune-related adverse events in immune checkpoint inhibitor therapy of gastrointestinal cancer
Source: Front Immunol. 2025 May 29;16:1559275. doi: 10.3389/fimmu.2025.1559275 (PMC12163322; doi:10.3389/fimmu.2025.1559275)
Supplement: Supplementary file 1 [file DataSheet1.xls]

## Sheet: Figure 2A
Assay	Different_NPX	p-value AEvNAE	group
IL-12B	0.911439	0.00249932	Up
CCL11	0.619996	4.41e-05	Up
ARTN	-0.196491	0.174111	NS
IL-22 RA1	0.38076	0.189845	NS
CST5	0.716801	0.0803798	NS
CD5	0.31327	0.0825194	NS
TNFRSF9	0.846187	0.011077	Up
MCP-2	-0.924891	0.0139648	Down
IL-15RA	0.536829	0.00537837	Up
GDNF	0.691694	0.051584	NS
CD40	0.321471	0.225628	NS
CCL3	0.55576	0.262706	NS
ADA	0.34733	0.0883734	NS
CASP-8	0.630044	0.22409	NS
IL-24	-0.646358	0.0466743	Down
uPA	0.145161	0.422951	NS
NRTN	0.167976	0.856169	NS
CCL20	0.807184	0.280685	NS
IL-10RB	0.17159	0.371797	NS
IL33	-0.209654	0.178036	NS
IL7	-0.818035	0.0573752	NS
CDCP1	0.904004	0.0771192	NS
HGF	0.352982	0.27216	NS
EN-RAGE	-0.141656	0.846232	NS
TGF-alpha	0.152536	0.705053	NS
LIF-R	-0.06247	0.545344	NS
PD-L1	0.662174	0.101355	NS
CXCL5	-0.763579	0.0950514	NS
FGF-21	1.46668	0.094828	NS
CCL25	0.627619	0.15773	NS
Flt3L	0.494616	0.0338584	Up
IL10	0.450877	0.169636	NS
DNER	0.04565	0.751891	NS
CXCL9	1.28297	0.0396834	Up
CCL19	0.980947	0.0825723	NS
MMP-1	-0.386615	0.255761	NS
MCP-1	0.255559	0.421233	NS
IL-2RB	-0.244817	0.253965	NS
LAP TGF-beta-1	-0.444105	0.0372663	Down
CSF-1	0.130766	0.443809	NS
IL18	0.395244	0.301913	NS
TSLP	-0.236338	0.376571	NS
IL4	-0.107174	0.819691	NS
IL-1 alpha	-0.194689	0.337211	NS
CXCL6	-0.0165337	0.965587	NS
MCP-4	0.72862	0.157041	NS
TNFSF14	0.0946112	0.868313	NS
Beta-NGF	-0.112071	0.16434	NS
CCL28	0.198642	0.176379	NS
TWEAK	-0.504035	0.0290083	Down
ST1A1	0.300438	0.688779	NS
IL5	1.02228	0.273632	NS
CXCL10	0.200305	0.546393	NS
CD6	0.22986	0.428898	NS
FGF-19	-0.967766	0.0615436	NS
CCL4	-0.221636	0.554095	NS
IFN-gamma	0.484092	0.395257	NS
IL13	0.663891	0.380381	NS
IL-10RA	-0.146216	0.848384	NS
CXCL11	1.07543	0.26449	NS
OPG	0.153408	0.488928	NS
CD8A	0.341236	0.340979	NS
STAMBP	-0.0159825	0.960184	NS
TRANCE	-0.380427	0.337078	NS
FGF-5	-0.0115137	0.944203	NS
IL6	0.459194	0.598145	NS
SLAMF1	0.543711	0.333224	NS
IL-17A	-0.0994962	0.820598	NS
CX3CL1	0.0277775	0.900945	NS
SCF	-0.285863	0.281521	NS
4E-BP1	0.390887	0.454519	NS
FGF-23	0.228038	0.597358	NS
AXIN1	-0.100218	0.789328	NS
OSM	0.02692	0.959893	NS
IL-17C	0.181026	0.816395	NS
TNF	0.145162	0.557847	NS
TRAIL	-0.196071	0.343304	NS
IL-18R1	-0.120343	0.623109	NS
IL8	-0.169645	0.867987	NS
IL-20	0.008585	0.956429	NS
IL-20RA	-0.864258	0.146715	NS
MCP-3	-0.145616	0.812114	NS
VEGFA	-0.28221	0.397393	NS
CXCL1	-0.18036	0.739344	NS
CCL23	-0.0648612	0.786734	NS
TNFB	-0.025985	0.884783	NS
IL2	0.0421012	0.828714	NS
CD244	-0.1145	0.550287	NS
LIF	-0.0303012	0.921952	NS
SIRT2	-0.233244	0.700213	NS
NT-3	-0.0736363	0.819671	NS
MMP-10	-0.099425	0.692245	NS

## Sheet: Figure 2B
	AE								NAE
Assay	Patient ID-31	Patient ID-32	Patient ID-17	Patient ID-25	Patient ID-22	Patient ID-5	Patient ID-46	Patient ID-48	Patient ID-7	Patient ID-10	Patient ID-14	Patient ID-18	Patient ID-19	Patient ID-4	Patient ID-8	Patient ID-13
CCL11	8.68904	8.63774	7.80425	7.87434	8.18981	7.8299	8.84487	8.7302	8.38496	8.19313	8.15785	8.26062	8.99582	8.05557	8.62335	8.10178
CXCL9	9.68588	9.15827	8.02516	7.87259	7.56965	6.2568	9.89824	8.90524	8.12402	10.5561	8.00049	11.1576	10.2278	8.81702	8.17581	7.97132
Flt3L	10.6	10.6782	9.44437	9.72874	10.5805	9.77091	10.3992	10.1809	10.4334	10.1526	10.2812	11.0253	10.8353	9.80462	9.49737	9.92991
IL-12B	7.8691	6.49205	5.96002	6.18848	6.11978	5.65877	7.16966	6.56946	6.27825	6.2278	5.45307	6.22918	7.40597	5.93272	6.88712	6.06864
IL-15RA	2.45614	2.50533	2.13685	2.16642	2.05581	1.57342	3.22884	2.3617	2.18039	2.33512	2.46887	3.11598	2.82212	2.20244	2.58147	2.01841
IL-24	0.32254	1.09224	2.03962	1.48703	1.90603	1.7698	1.97865	0.48913	1.03869	1.57823	0.63456	-0.28134	0.93293	0.97559	0.62647	0.97931
LAP TGF-beta-1	6.56397	6.54375	6.5098	7.21855	6.80428	6.51902	6.87627	6.03201	6.16017	7.6832	7.00467	6.10621	6.83741	6.40557	6.22742	6.75496
MCP-2	9.73329	9.11363	9.2992	10.5175	9.27885	10.7025	8.73632	8.89006	9.82952	10.3336	10.266	8.09363	8.26333	10.2871	9.64641	9.02066
TNFRSF9	7.11463	5.76332	5.50102	5.89743	5.04564	5.02134	7.18333	6.1217	6.06652	6.23339	5.53581	7.41539	6.44172	6.223	5.82864	5.70812
TWEAK	8.87529	8.4691	8.01822	9.32869	8.94008	9.43175	7.87433	8.10914	8.28447	9.01533	8.35355	8.17093	8.77265	8.9526	8.4035	8.95147

## Sheet: Figure 2C
	AE								NAE
	Patient ID-18	Patient ID-8	Patient ID-46	Patient ID-48	Patient ID-31	Patient ID-7	Patient ID-32	Patient ID-19	Patient ID-13	Patient ID-25	Patient ID-17	Patient ID-22	Patient ID-14	Patient ID-4	Patient ID-10	Patient ID-5
CCL11	8.26062	8.62335	8.84487	8.7302	8.68904	8.38496	8.63774	8.99582	8.10178	7.87434	7.80425	8.18981	8.15785	8.05557	8.19313	7.8299
IL-12B	6.22918	6.88712	7.16966	6.56946	7.8691	6.27825	6.49205	7.40597	6.06864	6.18848	5.96002	6.11978	5.45307	5.93272	6.2278	5.65877
IL-15RA	3.11598	2.58147	3.22884	2.3617	2.45614	2.18039	2.50533	2.82212	2.01841	2.16642	2.13685	2.05581	2.46887	2.20244	2.33512	1.57342
TNFRSF9	7.41539	5.82864	7.18333	6.1217	7.11463	6.06652	5.76332	6.44172	5.70812	5.89743	5.50102	5.04564	5.53581	6.223	6.23339	5.02134
Flt3L	11.0253	9.49737	10.3992	10.1809	10.6	10.4334	10.6782	10.8353	9.92991	9.72874	9.44437	10.5805	10.2812	9.80462	10.1526	9.77091
CXCL9	11.1576	8.17581	9.89824	8.90524	9.68588	8.12402	9.15827	10.2278	7.97132	7.87259	8.02516	7.56965	8.00049	8.81702	10.5561	6.2568

## Sheet: Figure 3A
group	OUT	log2FC	p_value	group2
NAE	RN7SL2	-11.2344	3.2e-10	down
AE	NR4A1	-2.0031	6.91e-09	down
AE	DSCC1	2.14067	5.36e-08	up
AE	CCL3	-4.63118	1.18e-07	down
AE	AP003733.4	-3.46614	1.44e-07	down
NAE	CEP55	1.6879	1.69e-07	up
AE	FLJ31356	-4.20637	3.2e-07	down
AE	G0S2	-5.04595	3.34e-07	down
AE	RN7SL2	-7.84539	4.38e-07	down
NAE	NTRK1	-1.95288	5.83e-07	down
AE	CXCL2	-3.54327	6.3e-07	down
AE	NFKBIA	-2.50023	7.35e-07	down
NAE	AC010343.1	-3.75235	7.73e-07	down
NAE	CDHR5	-2.26572	1.11e-06	down
AE	AC093330.2	-2.90214	1.19e-06	down
AE	TNF	-3.89433	1.72e-06	down
AE	JUNB	-2.0993	2.71e-06	down
AE	AC092053.2	-2.93224	3.66e-06	down
AE	CCL3L1	-4.1595	4.83e-06	down
AE	ATP2B1-AS1	-2.05926	5.99e-06	down
AE	IER2	-2.22513	6.04e-06	down
AE	RBKS	-2.24018	6.68e-06	down
AE	LINC00528	-2.01722	7.23e-06	down
AE	PTPN3	2.82593	9.85e-06	up
AE	PTX3	-1.82401	1.11e-05	down
AE	RPL41P1	-1.80119	1.33e-05	down
AE	GADD45B	-1.85236	1.35e-05	down
AE	CD83	-1.86825	1.44e-05	down
AE	MKI67	1.54109	1.57e-05	up
AE	OSM	-2.92851	1.58e-05	down
AE	U62317.1	-2.60466	1.74e-05	down
AE	TOP2A	1.50421	1.94e-05	up
AE	AC010343.1	-3.57473	2.02e-05	down
NAE	AC010642.2	-1.44633	2.32e-05	down
AE	RPL24P4	-2.55946	2.33e-05	down
NAE	AC004687.1	-2.54886	2.34e-05	down
NAE	EMID1	-3.30649	2.45e-05	down
AE	AC106900.1	-2.86368	2.66e-05	down
NAE	RF00019	-3.8229	2.74e-05	down
AE	IL1RN	-2.02182	2.84e-05	down
AE	AZIN1-AS1	-2.45839	2.93e-05	down
AE	ZFP36	-1.76839	2.98e-05	down
AE	AC079305.1	-2.81172	3.14e-05	down
AE	LINC02085	-4.87809	3.42e-05	down
AE	LINC-PINT	-2.94811	3.58e-05	down
AE	AC084871.1	-4.15858	3.63e-05	down
NAE	AC126696.2	-4.43914	3.63e-05	down
AE	AL162742.1	-2.77591	3.82e-05	down
NAE	AL139100.1	-3.43931	4.05e-05	down
NAE	ALDOA	-2.28325	4.11e-05	down
NAE	TRBV7-5	-2.41575	5.09e-05	down
AE	MIR3945HG	-2.4893	5.72e-05	down
AE	CCL20	-4.18602	5.89e-05	down
AE	AC007342.4	-2.18464	6.25e-05	down
NAE	PLEK2	-3.56066	6.48e-05	down
AE	AC087239.1	-4.21911	7.04e-05	down
AE	LINC00877	-1.47205	7.39e-05	down
AE	AL355032.1	-5.15577	7.45e-05	down
AE	AC005326.1	3.99194	8.38e-05	up
NAE	PCP2	-2.12318	8.41e-05	down
NAE	ASPM	1.156	8.9e-05	up
AE	HIST1H4C	-4.66205	9.47e-05	down
AE	RF00019	-4.45851	9.52e-05	down
AE	CSRNP1	-1.93969	9.79e-05	down
NAE	RPL41P1	-1.86031	9.86e-05	down
NAE	PPP1R14BP3	-1.64333	0.000101207	down
AE	ASPM	1.56103	0.000105903	up
NAE	AC008985.1	-5.09432	0.000106889	down
AE	EXO1	1.72716	0.000109404	up
AE	RF00019	-5.05109	0.000112213	down
AE	DNAAF1	-2.40545	0.000119556	down
AE	LINC01506	-3.41049	0.000121721	down
NAE	MKI67	0.935458	0.000122921	up
AE	PDYN-AS1	-4.96515	0.000125411	down
AE	Z74021.1	-1.54499	0.000127843	down
AE	LYPD3	-1.54498	0.000128415	down
AE	ALDH1A2	-3.12524	0.000132289	down
NAE	AC008894.2	-1.83651	0.000136225	down
AE	TUBB2A	-1.58157	0.00013828	down
AE	NOTCH4	-0.962245	0.000141102	down
AE	RNU6V	-2.81297	0.000146252	down
NAE	MT-TH	-1.73079	0.000152619	down
AE	JUN	-2.51174	0.00015266	down
AE	PPP1R15A	-2.60812	0.000161863	down
NAE	AP000919.3	-4.40872	0.000162461	down
AE	AC092053.3	-2.68267	0.000164781	down
AE	AL353719.1	-3.2885	0.000175873	down
AE	DUSP1	-1.85001	0.000176983	down
NAE	AL513366.1	-3.87232	0.000177427	down
NAE	AC069209.1	1.96087	0.000181304	up
AE	KMT2E-AS1	-1.60739	0.000187603	down
AE	TMSB15B	4.13948	0.000188543	up
AE	AC037487.2	-4.4999	0.000210056	down
AE	AC107959.3	-2.05995	0.000217065	down
NAE	TRAV25	1.68994	0.0002195	up
AE	FAM166A	-4.29222	0.000226616	down
AE	LINC01765	-3.93704	0.000230178	down
NAE	CERKL	0.886308	0.00023036	up
AE	AC087749.2	-4.95587	0.000231142	down
AE	AC025259.3	-2.67845	0.00023331	down
AE	SLCO4A1	1.34621	0.00023336	up
AE	HEY1	-2.75732	0.000235121	down
NAE	ZFPL1	-1.37872	0.000235361	down
AE	AC005840.3	-1.97237	0.000236495	down
AE	CDK1	1.39007	0.000237158	up
AE	CCL4L2	-3.19252	0.000238859	down
AE	APOL4	1.47029	0.000251475	up
AE	PLAUR	-1.57332	0.000251598	down
NAE	FOXN3-AS2	-4.55951	0.000260124	down
AE	PPCDC	-1.52584	0.000260953	down
AE	NIPAL4	-1.97474	0.000262687	down
NAE	EGFL7	-2.0159	0.000267918	down
AE	RRM2	1.3643	0.000274616	up
NAE	MT-TL2	-1.6572	0.000275787	down
AE	DTL	1.42372	0.000280671	up
NAE	MFSD14A	-1.84592	0.000281927	down
AE	CENPF	1.52073	0.00028263	up
AE	LST1	-1.16582	0.000284032	down
NAE	ZNF511	-1.35481	0.000287891	down
NAE	PITPNA-AS1	-4.99202	0.000298433	down
AE	BTG2	-1.35059	0.000301933	down
AE	SKA1	1.4608	0.000308228	up
AE	TRBJ2-4	-1.54946	0.000324206	down
AE	BUB1	1.18688	0.000326352	up
NAE	SERPIND1	-4.33838	0.000331154	down
AE	AC010173.1	-3.21271	0.00033726	down
AE	AL139246.5	-1.46291	0.000337581	down
AE	AL391903.1	-1.74992	0.000342415	down
AE	GHRL	-1.7151	0.000343112	down
AE	AL158801.1	-4.5198	0.000356668	down
NAE	C6orf48	-1.6631	0.000358058	down
NAE	C4orf19	-1.84218	0.00036033	down
AE	MMP24OS	-0.514965	0.000362241	down
AE	ATF3	-1.35447	0.000372454	down
AE	LINC01973	-2.60509	0.000375705	down
AE	UBE2S	-1.56603	0.000380213	down
AE	AC005476.1	-4.96565	0.000381469	down
NAE	HBQ1	-2.80115	0.000389105	down
NAE	CASC2	-2.21753	0.000390887	down
AE	HIST1H1E	-2.57978	0.00040005	down
AE	MIR3198-1	-3.63542	0.000403397	down
NAE	AC104986.2	-2.25021	0.000404688	down
AE	AC109322.1	-2.24152	0.000409478	down
NAE	E2F1	-1.78762	0.00041154	down
AE	AF213884.3	-3.04215	0.000417413	down
AE	HIST2H2BF	-2.47572	0.000420864	down
AE	CXCL8	-3.75146	0.00042151	down
AE	AD000864.1	-1.61446	0.000430245	down
AE	CLSPN	1.49585	0.000431382	up
NAE	RPL24P4	-2.60901	0.000435455	down
NAE	LENG1	-1.54847	0.000437763	down
AE	CCL4	-2.25213	0.000441341	down
AE	RPL7AP6	-1.36912	0.000443093	down
AE	DIAPH3	1.89015	0.000449249	up
AE	NPM1P29	-2.6222	0.000453588	down
AE	THRA1/BTR	-2.98246	0.000479663	down
AE	RPS10P3	-2.45241	0.000479706	down
AE	AC058791.1	-4.08328	0.000485035	down
AE	LINC02001	-0.691065	0.000487439	down
AE	IER5	-1.07759	0.000489541	down
AE	AL135960.1	-1.67401	0.000490033	down
NAE	AL355032.1	-5.15174	0.000494892	down
AE	RN7SL15P	-2.2795	0.000499384	down
AE	PLK2	-1.52976	0.000499616	down
NAE	IGLV1-44	-2.74171	0.000499879	down
NAE	AC145098.1	-1.90308	0.000500855	down
AE	AC011472.2	-1.85415	0.000514304	down
NAE	AC044849.1	-2.26334	0.000514525	down
NAE	KIF4A	1.66379	0.000514816	up
AE	AC241377.3	-1.02426	0.000538877	down
AE	AC004490.1	-4.58829	0.000544308	down
NAE	SRXN1	-2.24266	0.000551764	down
AE	HIPK2	0.330224	0.000556047	up
NAE	SORBS1	-1.37666	0.0005618	down
NAE	SCT	-2.92346	0.000563628	down
AE	AC145098.2	-3.06182	0.000567507	down
NAE	TMPRSS9	-1.98485	0.000574438	down
AE	TARS	0.484244	0.000576562	up
NAE	AC005480.1	-2.84158	0.000583256	down
NAE	SEMA6B	-1.91708	0.000583325	down
AE	AC104463.2	-2.92906	0.000586323	down
AE	FFAR2	-2.69186	0.000589296	down
AE	ICAM3	-1.33101	0.00059292	down
AE	PSAT1	1.08381	0.000593472	up
AE	LINC00309	-4.50299	0.000601626	down
NAE	AC093525.7	-1.77541	0.000616341	down
AE	AC024293.1	-1.06946	0.000617099	down
AE	MYLIP	-1.47674	0.0006293	down
AE	AC011511.5	-4.17095	0.000634068	down
NAE	SUV39H2	1.049	0.000639535	up
AE	AL391832.2	-1.75128	0.000644489	down
NAE	AC090114.3	-1.38433	0.000650314	down
AE	AL391903.3	-3.46707	0.000657499	down
NAE	AC008635.1	-3.29513	0.000658886	down
AE	MID1IP1	-1.24935	0.000686212	down
AE	BICDL2	-3.84911	0.000713715	down
AE	CLEC18A	-1.94571	0.000715213	down
AE	AC098679.2	1.65742	0.000717243	up
NAE	RN7SKP78	-4.28079	0.00072749	down
AE	CFAP58	-2.12577	0.000730512	down
NAE	NFE2L3	0.891095	0.000739594	up
AE	AC009716.2	-4.00078	0.000746925	down
NAE	VASN	-1.98854	0.000749129	down
AE	NCAPG2	0.564361	0.000755496	up
AE	AC066616.2	-4.34959	0.000757634	down
AE	HIST2H2AC	-1.94834	0.000758893	down
AE	ABTB1	-1.39216	0.000768395	down
NAE	AL583856.2	2.37287	0.000772756	up
NAE	DHPS	-1.46083	0.000777853	down
AE	AC099489.1	-2.783	0.000785544	down
NAE	LINC00570	-4.02077	0.000788177	down
NAE	PPIAP42	-3.96796	0.000801565	down
AE	HIST2H2AA3	-2.23925	0.000801963	down
NAE	PPP1R14A	-1.5598	0.000805253	down
NAE	RN7SL600P	-2.80161	0.000815315	down
NAE	ABCF3	-0.780539	0.000821415	down
AE	AC015969.1	-2.7655	0.000822691	down
AE	NAPA-AS1	-1.80771	0.000823576	down
AE	AC009093.8	-2.70521	0.000834781	down
AE	AC020908.3	-4.01121	0.000849005	down
AE	BOLA2B	-2.90045	0.000852587	down
NAE	RHBDF1	-4.09951	0.000856748	down
AE	CEBPE	1.25692	0.000869947	up
AE	TOMM7	-1.19366	0.00087248	down
AE	ASPRV1	-2.51006	0.000877559	down
AE	RN7SL124P	-3.57277	0.000878262	down
AE	AC023855.1	-2.51397	0.000879544	down
AE	LINC02218	-2.5887	0.000883383	down
AE	AC010240.2	-3.81797	0.00091459	down
AE	FKBP5	0.729186	0.000927038	up
NAE	APOL4	1.58734	0.000934782	up
AE	AL133445.2	-3.19547	0.000934818	down
NAE	SPDYE2B	-1.58868	0.000935722	down
NAE	AC020908.3	-3.8376	0.000936365	down
AE	U62317.4	-2.9608	0.000945366	down
AE	RASIP1	3.54585	0.00094869	up
NAE	CRYM	-2.11935	0.000958904	down
AE	RRAD	-1.97027	0.000959352	down
AE	SKA3	1.82352	0.000965555	up
NAE	HIST2H2AA4	-3.06498	0.000972898	down
AE	AC131009.4	-2.16416	0.000972954	down
AE	AL139100.1	-2.40665	0.000978334	down
AE	ITPK1-AS1	-5.77181	0.000982668	down
NAE	ZMYM1	1.04848	0.000987883	up
NAE	MRTFA-AS1	-2.60853	0.00099023	down
AE	MIR7845	-3.84352	0.000997373	down
AE	CDKN1A	-0.797182	0.00100395	down
AE	AF111167.1	-4.96029	0.00100892	down
NAE	LRRC63	1.71393	0.00101258	up
AE	PPL	-3.05616	0.00101556	down
AE	FAM86B3P	-1.74933	0.00102052	down
AE	NFKBIZ	-1.44148	0.00103064	down
AE	FTH1P2	-1.32944	0.00103973	down
AE	SNORD3A	-6.17249	0.00104003	down
AE	CDA	-1.20508	0.00106286	down
NAE	SNORA70G	-2.76443	0.0010696	down
AE	AC015912.3	-2.75046	0.00107581	down
NAE	AC006195.1	-3.407	0.00111251	down
AE	AC012615.4	-2.29024	0.00111792	down
AE	RARA-AS1	-1.4481	0.0011277	down
AE	RPL14P1	-1.01694	0.00113727	down
NAE	AC096921.1	-3.8683	0.00113777	down
AE	MIR616	-2.25614	0.00113973	down
AE	AC092755.2	-2.20596	0.00115103	down
NAE	AC138409.1	-2.19984	0.00115797	down
NAE	RPL5P4	1.71953	0.00115802	up
AE	AC090519.1	-2.80942	0.00116481	down
NAE	AC136469.2	-4.05348	0.00116518	down
AE	AL121832.3	-1.78557	0.00117348	down
AE	AL117340.1	-3.77583	0.00118994	down
NAE	LTC4S	-1.33927	0.00119337	down
NAE	MCM10	1.55293	0.00120372	up
AE	SLED1	-2.67263	0.00120635	down
AE	TNFSF9	-1.25926	0.00120776	down
NAE	AC098827.1	-4.1162	0.0012095	down
AE	AP000437.1	-2.15258	0.00121603	down
AE	PTP4A1	-2.39439	0.00121613	down
AE	CXCL3	-1.82846	0.00121823	down
NAE	AC051649.1	-5.17836	0.00121852	down
NAE	IL7	1.21614	0.00121993	up
NAE	EVA1B	-1.59323	0.00121997	down
NAE	CYP51A1	-1.5679	0.00122638	down
AE	CSF2RBP1	-2.9586	0.00122824	down
AE	CPLX2	-3.77844	0.001232	down
AE	RPS23	-1.11514	0.00123394	down
NAE	TRBJ2-3	-2.15746	0.00124717	down
AE	SNORA1B	-4.24776	0.00124959	down
AE	MTCYBP23	-4.98141	0.00125128	down
NAE	BEX3	-1.47414	0.00125321	down
AE	CLDN9	-2.08818	0.00127371	down
AE	DUSP2	-1.17685	0.00127505	down
AE	RPL29P11	1.03692	0.00127659	up
AE	AC023157.3	-1.29901	0.00128198	down
AE	PTPN11	0.470925	0.00128458	up
AE	COX7A1	-2.37703	0.0012876	down
NAE	MGAT2	-2.67463	0.00129584	down
NAE	HSPE1P27	-3.80774	0.00130831	down
AE	AC123595.1	-3.19808	0.00132332	down
AE	AC096558.2	-3.64252	0.00134557	down
AE	AC245014.3	-3.62412	0.00134856	down
NAE	FTH1P2	-1.48123	0.00135337	down
AE	SAT1	-1.31421	0.00137686	down
NAE	TRAF4	-0.989824	0.00138158	down
AE	MAP6	3.64238	0.00138469	up
NAE	LINC01355	2.04295	0.00139768	up
AE	HES4	-1.06779	0.00140246	down
NAE	OSBP2	-2.18605	0.00140388	down
AE	LINC00570	-4.30185	0.00141087	down
AE	RPL37A	-0.783946	0.00142723	down
NAE	ANKRD9	-1.154	0.00143349	down
AE	IER3	-2.00459	0.00143731	down
AE	RN7SL368P	-3.06231	0.00143768	down
AE	RPL38	-0.93807	0.0014477	down
AE	TMEM202-AS1	-1.94797	0.00144801	down
AE	CNGA1	-4.10408	0.0014564	down
NAE	LY6G6F	-2.22535	0.00147846	down
AE	AC010894.3	-1.47858	0.00148114	down
AE	AC096558.1	-2.34067	0.00149884	down
AE	AC092299.1	-2.40498	0.00150961	down
AE	INTS13	0.504631	0.00151046	up
AE	IGSF9	-2.78888	0.00151056	down
AE	AC012368.1	-1.51985	0.00151362	down
AE	PLIN4	-2.49611	0.00151448	down
NAE	ZBTB16	-0.801844	0.00151567	down
NAE	LY6G5B	-1.01396	0.00151631	down
AE	KIF15	1.26154	0.00152524	up
NAE	SRP72P2	-4.18228	0.00153054	down
NAE	AL135999.1	-1.6893	0.00153454	down
NAE	RN7SL3	-7.67087	0.00153483	down
NAE	SERPINI2	1.35917	0.00154263	up
NAE	AL121748.1	1.40132	0.00155309	up
AE	RXFP4	-2.09847	0.00155707	down
NAE	NDST2	-1.06374	0.00156156	down
AE	AP001011.1	-3.45848	0.00157759	down
NAE	EIF4EBP3	-2.03808	0.00159301	down
AE	RF00017	-2.12851	0.00161544	down
NAE	AL158207.2	-3.71885	0.00161904	down
AE	AL590560.2	-1.64667	0.00162303	down
AE	NT5DC4	-1.75951	0.00163064	down
NAE	TCTEX1D4	-2.18447	0.00163137	down
AE	CCNB1	0.990428	0.00165817	up
AE	DEPDC1	2.13879	0.00167551	up
AE	AP002381.2	-1.30588	0.00168074	down
AE	NUP210L	-1.97024	0.00168194	down
NAE	OST4	-1.48027	0.00169259	down
NAE	PRKG1-AS1	-3.85873	0.00170193	down
AE	LINC02158	-1.87323	0.00170522	down
AE	TMEM144	1.07274	0.00171287	up
NAE	AC008105.1	-1.47791	0.00171731	down
NAE	SPAG4	-2.54014	0.0017189	down
AE	ORC1	1.16584	0.00173795	up
NAE	AP001505.1	-1.57409	0.00173885	down
NAE	AREG	-1.47928	0.00173904	down
AE	AC087893.1	-3.74141	0.00174486	down
AE	CDCA7	1.06974	0.00176584	up
AE	AP001767.4	2.90871	0.00177193	up
NAE	LINC01529	-1.67728	0.00177431	down
AE	PLEKHG6	-2.09574	0.00177513	down
NAE	AC058791.1	-2.96607	0.00177628	down
AE	ZNF296	-0.899881	0.00178866	down
NAE	AC092139.3	-3.58109	0.00179089	down
AE	DHFR	0.573154	0.00179592	up
AE	AC023830.1	-2.90985	0.00180011	down
AE	FABP6	-3.44937	0.00180165	down
AE	C10orf105	-1.46612	0.00181507	down
AE	NDUFA1	-0.706228	0.00181677	down
AE	E2F8	1.6275	0.00181723	up
NAE	ILK	-1.29244	0.00182137	down
AE	AL139274.1	-4.28069	0.00183056	down
AE	SPACA6	-2.05597	0.0018375	down
NAE	AC126389.1	-3.04488	0.00184135	down
AE	ST6GALNAC2	-1.6166	0.00184767	down
AE	PI3	-3.57783	0.0018999	down
AE	CFAP45	-1.68154	0.00191531	down
AE	ARL4D	-1.01291	0.00192093	down
NAE	MIR3178	-3.91556	0.00193111	down
AE	STIL	1.02694	0.00194266	up
AE	AC002306.1	-4.21839	0.00195006	down
AE	AC079793.1	-2.77882	0.00195207	down
NAE	AC245452.1	-0.920362	0.0019748	down
AE	AC092620.1	-1.78169	0.00199188	down
AE	CCDC189	-1.23373	0.00200249	down
AE	GTF2IRD1P1	-3.74556	0.00201272	down
AE	AP001922.3	-2.34756	0.0020186	down
AE	AC080112.3	-1.5456	0.00201992	down
AE	GS1-279B7.1	-3.5159	0.00203121	down
AE	AL391069.2	-2.19364	0.00204641	down
AE	PLEKHG3	-1.12989	0.00205212	down
AE	CEACAM3	-2.14722	0.00205468	down
AE	SERTAD1	-1.21842	0.002055	down
NAE	PDE2A	-1.64131	0.00205925	down
AE	AC025287.3	-1.52729	0.00206553	down
AE	AC020907.3	-3.68426	0.00207836	down
AE	NOV	-1.75325	0.00208274	down
AE	OAZ2	-1.00072	0.00208684	down
NAE	MIR6804	-4.10422	0.00209043	down
NAE	IGLV9-49	-2.74448	0.00209065	down
AE	AL032819.1	-4.11389	0.00209608	down
AE	RPL7P32	-3.50729	0.00209694	down
NAE	GSKIP	0.649259	0.00211547	up
AE	AC104763.1	-3.35709	0.00211944	down
AE	AC022400.1	-1.34794	0.00212258	down
AE	POLR2B	0.465695	0.00213123	up
AE	DDX1	0.409157	0.00213128	up
NAE	RPL41P5	-1.39457	0.00214442	down
NAE	METRNL	-1.25614	0.00215319	down
AE	TPX2	1.10185	0.00216594	up
NAE	H2AFZP1	-2.66038	0.00216898	down
NAE	AL096870.2	-1.25709	0.0021715	down
NAE	DNAJB2	-0.957753	0.00219537	down
AE	AC144530.1	-1.91491	0.00220732	down
NAE	AC027279.1	4.08506	0.00221066	up
AE	PINK1	-0.905557	0.00221119	down
NAE	CXorf40A	-0.899957	0.0022119	down
NAE	AC008894.3	-1.89014	0.00221292	down
AE	PNRC1	-0.986535	0.00221608	down
NAE	AL354733.2	-2.1497	0.00221755	down
NAE	SMC2	0.988826	0.00223242	up
NAE	Z98885.3	-1.946	0.002233	down
NAE	AL158801.1	-3.78475	0.00224446	down
AE	AC116533.1	-0.518394	0.00224893	down
NAE	GVINP1	0.855835	0.00226446	up
NAE	AL139128.1	-2.52996	0.00227041	down
NAE	SLC46A3	0.680315	0.00227102	up
NAE	AC132938.5	-1.59677	0.00228445	down
AE	TMCC1	-0.786394	0.00228942	down
NAE	DHCR7	-1.01657	0.00229805	down
AE	HCAR3	-2.49949	0.00229899	down
NAE	AC004656.1	0.736174	0.00230083	up
AE	AC008105.2	-1.49324	0.00230499	down
NAE	MT-TS2	-1.84373	0.00231708	down
AE	ZDHHC18	-1.51018	0.00232971	down
AE	LAMTOR4	-1.03619	0.00233399	down
NAE	AC131212.3	-1.23755	0.0023367	down
AE	MIEF2	-0.579391	0.00234379	down
AE	CIT	0.801571	0.00236719	up
NAE	MIR25	-2.49749	0.00237821	down
AE	AC068768.1	1.01405	0.00237977	up
AE	AL135905.2	-1.62327	0.0024042	down
AE	CXCL1	-2.61751	0.00240935	down
AE	KRT23	-2.6296	0.00242709	down
AE	AL021707.1	-2.60766	0.00243656	down
AE	EIF4BP6	-0.589387	0.00244103	down
NAE	SNORD104	-3.09963	0.00244638	down
NAE	AC067852.3	-1.551	0.002447	down
AE	AC109597.1	-3.47966	0.0024527	down
AE	SESN2	-1.17754	0.0024631	down
NAE	TPST1	-2.19709	0.00246415	down
AE	AC044849.1	-2.16732	0.00247668	down
AE	AC011491.2	-3.02037	0.0024816	down
AE	TRIM9	-1.56458	0.00248235	down
NAE	RAI14	2.26202	0.00250062	up
AE	AC013437.1	-2.05102	0.00250189	down
AE	CSF3R	-1.37214	0.00251236	down
AE	CTBP1-AS	0.598082	0.00251409	up
AE	VEGFA	-0.836687	0.00251752	down
NAE	TBC1D22A-AS1	-1.91891	0.00252725	down
AE	IL1B	-2.48773	0.00252826	down
NAE	RNU6-790P	-3.9963	0.0025285	down
AE	CBS	-2.67745	0.00253482	down
AE	STARD10	-1.09651	0.00254873	down
AE	CYP4F12	-2.11005	0.00255126	down
NAE	AC090772.4	1.16075	0.00255153	up
AE	RPL26P19	-0.91032	0.00256411	down
AE	POLR2J	-0.703942	0.00257899	down
AE	DHX34	-1.25833	0.00258218	down
NAE	GPATCH3	-0.964051	0.00258915	down
NAE	AVPI1	-1.20897	0.00259694	down
AE	RPL30	-0.893159	0.0026196	down
AE	R3HDM4	-1.08242	0.00262187	down
AE	AC006441.1	-2.94236	0.00262498	down
AE	PLIN5	-2.51212	0.00262931	down
AE	KCNJ2-AS1	-1.66495	0.00262997	down
AE	ATP5F1E	-0.73386	0.00263065	down
AE	KIF23	1.00429	0.00263304	up
AE	TCTEX1D4	-1.87749	0.00264597	down
AE	AC022217.3	-1.87981	0.00265154	down
NAE	AC117500.2	-1.28042	0.00266603	down
AE	LINC00664	-4.29042	0.00267044	down
AE	SPATA2L	-1.21779	0.00267496	down
NAE	RWDD2B	0.798905	0.00267571	up
NAE	CHRNB2	-2.91094	0.00267804	down
AE	ALDOA	-1.48966	0.00268161	down
NAE	TPM2	-1.24599	0.00268602	down
NAE	PLA2G4B	-1.62707	0.00269493	down
NAE	PRDX5	-1.37213	0.00269578	down
AE	HSPA4	0.479555	0.00270013	up
AE	KNL1	0.961124	0.00270462	up
AE	CLEC9A	-1.74874	0.0027083	down
AE	AC015802.1	-3.56242	0.00274249	down
AE	AL359182.1	-3.24615	0.00275961	down
AE	AC012645.1	-2.97737	0.00276533	down
NAE	KRT86	-1.9963	0.00276611	down
AE	AC104695.3	-1.71391	0.00277465	down
AE	DPM3	-0.949828	0.00278209	down
NAE	AC002350.1	-1.40013	0.00279311	down
NAE	MIR4632	-3.5967	0.00280909	down
NAE	HMGN4	0.586418	0.00281367	up
AE	EHD4-AS1	-2.13226	0.00281506	down
AE	TVP23CP1	-4.91722	0.00281767	down
NAE	CACNG8	-2.41947	0.0028272	down
AE	HES1	-1.40092	0.00285457	down
AE	NUAK2	-0.682019	0.00286165	down
AE	ERICD	-2.38959	0.00286228	down
NAE	DUS3L	-0.881686	0.0028674	down
AE	NCAPG	1.2179	0.00287555	up
AE	AC011498.4	-2.47724	0.00288279	down
AE	TMEM120A	-0.781753	0.00289502	down
NAE	AC004490.1	-2.81814	0.00289821	down
AE	RPS19	-0.514091	0.00290382	down
NAE	UBE2M	-1.07465	0.00290715	down
AE	FKBP8	-0.79338	0.00291703	down
NAE	NCLP1	-2.77763	0.00293151	down
AE	HCAR2	-2.48085	0.00293239	down
AE	AC004889.1	0.795942	0.00293463	up
AE	NXT1	-0.998715	0.00294028	down
AE	LRWD1	-1.23327	0.00296594	down
AE	RN7SL473P	-2.13515	0.00296733	down
NAE	MOB2	-0.807117	0.00296818	down
AE	KIF14	1.46994	0.00297232	up
AE	APOBR	-1.34077	0.0029869	down
AE	TIGD3	-1.35447	0.00299032	down
NAE	KIF3C	-0.917679	0.00299211	down
AE	SEC23IP	0.482577	0.00299288	up
AE	JARID2-AS1	-1.52214	0.00300064	down
AE	LINC01353	-1.68723	0.00301414	down
AE	AC008781.2	-2.22876	0.00301553	down
AE	YPEL3	-1.12706	0.00301659	down
AE	LRFN1	-1.00795	0.00301694	down
NAE	ST6GALNAC4	-0.759403	0.00302476	down
NAE	AC007278.1	-1.46247	0.00304058	down
NAE	HIST2H4B	2.22966	0.00304672	up
AE	C3orf86	-1.48227	0.00305522	down
AE	AC005280.2	-1.66702	0.00306786	down
NAE	PRR33	-1.08838	0.00307107	down
AE	IL1R1	-1.48628	0.00307662	down
NAE	AL353662.1	-4.37897	0.00308869	down
AE	AC233968.1	-1.8085	0.00310919	down
AE	ZNF574	-0.933106	0.00312796	down
AE	CMTM2	-2.54217	0.0031288	down
AE	AC008440.1	-2.3835	0.00313256	down
NAE	LINC01963	0.922708	0.00313301	up
AE	LIG4	0.473341	0.00313384	up
NAE	AC245052.2	-3.39115	0.00313438	down
AE	U73166.1	-2.82472	0.00314406	down
NAE	ITGA9	-1.52797	0.00315885	down
NAE	AC026741.1	2.64667	0.00317198	up
NAE	AL353804.2	-2.82989	0.00317662	down
AE	AC006064.2	-1.721	0.0031776	down
AE	TMEM132A	-1.8594	0.00318153	down
NAE	GATA1	-1.80579	0.00319622	down
NAE	DPM3	-1.23872	0.00320117	down
NAE	IGFLR1	-0.869945	0.0032061	down
NAE	MTRF1LP1	-4.10926	0.0032158	down
AE	PDLIM7	-1.3335	0.00323892	down
AE	AL138781.1	-1.22995	0.00325635	down
NAE	ITGA2B	-1.72593	0.00325758	down
NAE	AC106886.4	-1.67762	0.00326168	down
NAE	AL132838.1	-4.35465	0.00326262	down
AE	HIST2H2AB	-4.09835	0.00326486	down
NAE	PTER	0.808917	0.00326746	up
NAE	FAM227B	0.842749	0.00326765	up
AE	AC106028.4	-3.98707	0.00328762	down
AE	AC124319.4	-2.8261	0.00330533	down
AE	AC006449.6	-1.15267	0.00330998	down
AE	AATK	-1.47289	0.00331031	down
NAE	UBE2V1P2	-2.26703	0.0033132	down
AE	DNAJB1	-0.699867	0.00332129	down
AE	C5AR2	-1.13797	0.00332949	down
NAE	CASP8AP2	0.863167	0.00333695	up
NAE	AC005410.1	-3.36249	0.00334636	down
AE	AGAP7P	-1.716	0.00335345	down
NAE	KLHDC8B	-1.42379	0.00336234	down
AE	CKAP2L	1.31793	0.0033638	up
AE	MND1	2.12076	0.00336404	up
AE	RPL21P123	-3.71641	0.00336522	down
NAE	RASA3-IT1	-1.88164	0.00336634	down
AE	PTP4A3	-0.942927	0.00338375	down
AE	ST20-AS1	-1.32963	0.0034081	down
AE	A2M-AS1	-1.42025	0.00341565	down
NAE	AC090152.1	0.763107	0.00341952	up
NAE	CDC42-IT1	-2.29567	0.00342071	down
NAE	AC036176.2	-2.9366	0.00342269	down
NAE	GLYCTK	-0.774071	0.00342344	down
NAE	C20orf144	-2.67595	0.00344578	down
NAE	ZNF680	0.80552	0.00348124	up
AE	RPL23AP30	-4.85966	0.00348147	down
AE	GSTO2	-1.60907	0.00348695	down
AE	BEST1	-1.32573	0.00349424	down
NAE	CCNB1	0.998208	0.00349864	up
AE	SNORA22B	3.69993	0.00350014	up
AE	TSPAN16	-1.78214	0.00352533	down
AE	MLF2	-0.808504	0.00352787	down
AE	LRG1	-1.99238	0.00353225	down
AE	DHRS3	-0.713666	0.00353361	down
AE	AC245052.2	-4.05783	0.00354082	down
NAE	SMIM1	-1.83252	0.00355162	down
NAE	AC008764.8	-1.23239	0.00355323	down
AE	TECPR2	-1.29772	0.003554	down
AE	AC020916.1	-2.00423	0.00355997	down
AE	IL1A	-4.00072	0.00356637	down
AE	LUCAT1	-2.14198	0.00357002	down
AE	MAGOH3P	-4.57721	0.00357295	down
AE	GADD45G	-2.35087	0.00357518	down
AE	AC116347.1	1.00426	0.00360511	up
AE	AC026803.2	-1.68593	0.00361948	down
AE	RN7SL288P	-5.32948	0.00363297	down
AE	BIRC5	0.969977	0.00364809	up
AE	TMEM14EP	-2.56556	0.00365271	down
AE	EPHB1	-2.38508	0.00365555	down
AE	TNFRSF10C	-2.39128	0.00365581	down
NAE	PTGER3	-1.37071	0.00368474	down
AE	CIDECP	-0.767582	0.00368708	down
AE	FANCI	0.60837	0.00369455	up
NAE	TNFRSF12A	-2.30027	0.00369706	down
AE	ADAMTSL4-AS1	-1.98557	0.00370205	down
AE	AC067945.1	-2.89953	0.00370369	down
NAE	CCDC9	-1.33482	0.0037071	down
AE	LINC01093	-3.91216	0.00371169	down
NAE	CBR4	0.673822	0.00371484	up
AE	RPL13AP6	-2.5503	0.00371577	down
AE	KDM6B	-1.22894	0.0037163	down
NAE	PSENEN	-1.79778	0.00371931	down
AE	SERF2	-0.522939	0.00372953	down
NAE	SMIM5	-1.26522	0.00373918	down
AE	SNHG25	-2.27447	0.00375382	down
AE	ZNF624	0.58084	0.00376179	up
NAE	GPX1P1	-1.71253	0.00376274	down
AE	ASAP1-IT2	-2.52166	0.00376379	down
NAE	RPS10P3	-1.92237	0.00376683	down
AE	SPATA20P1	-3.23168	0.00376872	down
NAE	RRM2	0.758304	0.00377931	up
AE	CLINT1	0.457778	0.00378113	up
AE	EEF1A1P5	-0.772469	0.00378971	down
NAE	AC078993.1	1.85869	0.00379702	up
AE	RPS29	-1.02249	0.00379789	down
AE	AOC2	-2.32151	0.00380697	down
AE	GLI1	-1.86137	0.0038203	down
AE	DNAJB2	-0.573812	0.00383004	down
AE	BANP	-0.812439	0.00383409	down
AE	AC018529.3	-1.22229	0.00383632	down
AE	C10orf55	-3.49465	0.00387105	down
AE	WLS	-1.3737	0.00387368	down
NAE	MEIS3P2	-2.06787	0.0038745	down
AE	RUVBL1-AS1	-3.21063	0.00387483	down
AE	AP000936.3	-1.80836	0.00388378	down
AE	ADAM8	-0.980744	0.0038899	down
NAE	CEP164	-0.65952	0.00389033	down
AE	IL2RG	-0.584258	0.00389446	down
NAE	TMEM106B	0.956111	0.00389701	up
AE	FLJ20021	-0.964551	0.0039061	down
NAE	CCDC106	-0.908642	0.00391774	down
NAE	U62317.2	-1.43996	0.00392069	down
AE	TBC1D22A-AS1	-2.06731	0.00392718	down
AE	MIR4530	-4.80217	0.00393642	down
AE	HNRNPA1P52	-3.25432	0.00397044	down
AE	RCE1	-0.603402	0.0039887	down
AE	PCLAF	1.24717	0.00399067	up
NAE	MAFK	-0.992122	0.00400152	down
NAE	AL031005.1	-1.62722	0.00400434	down
NAE	GPR37L1	-3.20473	0.0040055	down
NAE	RPL38	-0.877212	0.00402618	down
AE	HIF1A-AS2	-2.33301	0.00403258	down
AE	MAP1LC3A	-2.08558	0.0040381	down
NAE	EXOC5	0.745282	0.00404572	up
NAE	Z98885.1	-2.19906	0.00404639	down
NAE	TSPYL2	-1.05653	0.00404987	down
AE	CHGA	-2.65022	0.00405221	down
AE	AC069431.2	-2.61606	0.00406246	down
NAE	VANGL1	0.625685	0.0040656	up
AE	AC018738.1	-2.63996	0.00407911	down
NAE	ASMTL-AS1	-1.23476	0.00408883	down
AE	MEPCE	-0.632997	0.00408933	down
AE	DLGAP5	1.3528	0.00410397	up
NAE	AC010271.1	-2.26748	0.00410429	down
NAE	SOCS1	-1.03546	0.00410534	down
AE	AL451165.2	-1.21265	0.00411093	down
AE	AOC3	-2.45661	0.00411781	down
AE	CEBPZ	0.716689	0.00411885	up
AE	AC027309.2	-1.01582	0.00412444	down
NAE	ESS2	-0.998839	0.00412896	down
NAE	SLC25A39	-1.74516	0.00413106	down
AE	CEP55	1.40995	0.00414149	up
AE	AC079035.1	-2.69578	0.00414981	down
NAE	CCNB2	0.936346	0.00416699	up
AE	RNU6-481P	-3.28232	0.00418272	down
NAE	AC002310.6	-1.94833	0.00418627	down
AE	LINC01991	-4.5446	0.00419431	down
AE	SNHG8	-0.611359	0.00420647	down
NAE	TRAV8-5	1.87607	0.00420801	up
NAE	RHOF	-1.13559	0.0042255	down
NAE	AC005332.2	1.41348	0.00422893	up
NAE	AL592301.1	-1.74045	0.00423236	down
NAE	GPS2	-1.09201	0.0042784	down
NAE	AL133355.1	0.768604	0.00428083	up
NAE	MBLAC2	0.936962	0.00428258	up
NAE	LMNA	-1.21095	0.00428426	down
NAE	AL590867.2	-1.44914	0.00429521	down
NAE	CYBA	-1.17639	0.0043055	down
NAE	AL590369.1	-1.82541	0.00433104	down
AE	MBOAT7	-1.20574	0.00434049	down
NAE	RN7SL4P	-4.08307	0.00434607	down
NAE	ZRANB2-AS1	1.80855	0.0043581	up
NAE	GPR146	-1.54337	0.00438495	down
AE	CITED4	-0.982943	0.0044015	down
NAE	ZNF331	-1.36353	0.00440473	down
AE	AC072022.2	-2.15828	0.00440848	down
AE	RDX	0.649339	0.0044267	up
NAE	KLHL35	-1.64605	0.004427	down
NAE	MYL9	-1.61206	0.00443715	down
AE	EFR3A	0.563476	0.00444499	up
NAE	AC069277.1	-4.03683	0.00444524	down
AE	CLTC	0.485634	0.00444875	up
NAE	AC092490.1	-3.60624	0.00445149	down
NAE	SNORA38	-4.68074	0.00447827	down
NAE	AL031600.1	-1.16556	0.00450352	down
NAE	TMEM222	-0.577366	0.00450465	down
NAE	INKA1	-1.77413	0.00450736	down
AE	AC091057.4	1.93918	0.00451264	up
NAE	C18orf54	0.929027	0.00451617	up
AE	NLRP6	-1.98766	0.00452902	down
NAE	APOBR	-1.52774	0.00453953	down
NAE	AP000813.1	1.1747	0.004561	up
NAE	MAP1A	-1.56557	0.00457224	down
NAE	FKBP8	-1.61595	0.00460048	down
NAE	PIK3CD-AS2	-2.29857	0.00461797	down
NAE	RNA5SP155	-3.62599	0.00462356	down
AE	RPSAP47	-4.52449	0.00462965	down
AE	AC009226.1	-1.70322	0.00464274	down
AE	MYBPC3	-1.14972	0.00465416	down
AE	DRAP1	-0.794189	0.00466358	down
AE	PDZD3	-2.25854	0.00466879	down
NAE	PRPS2	0.664251	0.00467656	up
AE	CIB3	-2.21343	0.00467922	down
AE	FBN1	1.28675	0.00468054	up
AE	WDR76	0.497468	0.00468091	up
AE	SMC3	0.538509	0.00468587	up
NAE	AL033543.1	-2.7437	0.00469399	down
NAE	AC131097.2	-2.373	0.00469691	down
AE	AC016596.1	-0.888983	0.00470555	down
NAE	TIPIN	0.912938	0.00472223	up
AE	AC234772.2	-2.20875	0.00472909	down
AE	BIRC7	-2.98407	0.00475042	down
AE	CNNM2	-0.459926	0.0047541	down
NAE	AC099689.1	-4.27846	0.0047561	down
NAE	CHST8	-2.12346	0.0047672	down
AE	CNTNAP3C	-4.0636	0.00477873	down
NAE	EMD	-1.09957	0.0047859	down
AE	RNF219	0.574881	0.00478834	up
NAE	SPAG16	1.25768	0.00479106	up
NAE	TMEM200A	1.13682	0.00479394	up
AE	SLC19A1	-1.1444	0.00481265	down
AE	TYMS	1.04893	0.00481489	up
NAE	AC027309.2	-1.29692	0.00482396	down
AE	AL591846.1	-2.75602	0.00482511	down
AE	AC103858.2	-3.37458	0.00483844	down
AE	AC069236.1	-2.15877	0.00486424	down
AE	CDC34	-0.745638	0.00486805	down
NAE	PLXNB3	-1.53009	0.00488883	down
NAE	INKA2	-2.37765	0.00489922	down
AE	RPS13P2	-1.125	0.00490529	down
NAE	SIK1	-1.64155	0.00491887	down
NAE	AC012645.3	-1.38348	0.00492085	down
AE	RNU6-1262P	2.22648	0.00493441	up
AE	NINJ1	-1.25222	0.00494777	down
AE	AC124016.1	-1.00558	0.00496152	down
NAE	SENCR	-1.09365	0.00496422	down
AE	IL6	-2.01289	0.00497844	down
NAE	LSM14B	-0.552358	0.00497994	down
NAE	CCDC91	0.746966	0.00498345	up
AE	AMPD2	-0.994923	0.00498932	down
AE	FRRS1	0.880227	0.00499063	up
NAE	ABHD17AP1	-0.987686	0.00501493	down
AE	FAM174A	-0.908919	0.0050218	down
AE	OSER1-DT	-0.962898	0.00503639	down
AE	BCL2A1	-1.79276	0.00504355	down
NAE	AL021707.8	-1.36636	0.00506051	down
NAE	MIR3685	1.47799	0.00506329	up
AE	GMFG	-0.808711	0.00507715	down
AE	MRPL54	-0.604196	0.00508682	down
AE	TCTEX1D1	1.48756	0.00508689	up
AE	DCTN3	-0.401276	0.00509556	down
AE	ARHGAP26-AS1	-3.71196	0.00510389	down
NAE	CXCL10	1.90102	0.00511384	up
AE	AL391832.3	-1.98187	0.00511781	down
AE	UNC5A	-1.75716	0.00512061	down
NAE	UMAD1	0.592172	0.00512427	up
NAE	TNNT3	-1.43874	0.00513492	down
AE	ADGRE3	-1.4254	0.00513555	down
NAE	AGRP	-2.25116	0.00514628	down
AE	AC013437.2	-4.51337	0.00514744	down
AE	ITPKB-IT1	-1.44294	0.00515593	down
NAE	ARSK	0.89931	0.00516618	up
AE	ARAP3	-1.13094	0.00518014	down
AE	EEPD1	-1.05601	0.0051806	down
AE	SLC25A37	-1.40622	0.00518938	down
NAE	AC073107.2	-1.56852	0.00519208	down
NAE	AC124283.4	-1.87481	0.00519468	down
AE	AC092145.1	-1.61147	0.00521697	down
AE	FAR1-IT1	-3.02666	0.00522653	down
AE	AL355472.1	-1.12154	0.00523019	down
NAE	ALDH7A1P3	3.74597	0.00523374	up
AE	TSEN34	-0.825513	0.00523715	down
AE	AC026979.2	-2.2199	0.005241	down
AE	AL161670.1	-4.33882	0.00524407	down
AE	IFITM2	-1.68191	0.00524483	down
NAE	AL662907.2	-1.42643	0.00524646	down
AE	AIRN	-3.63528	0.00525331	down
NAE	ATP6V0CP1	-4.15457	0.00526238	down
NAE	PRKCZ	-0.839641	0.00526345	down
AE	AC108693.1	-1.5973	0.00527932	down
AE	RPL13AP5	-0.543526	0.00528471	down
AE	PILRA	-0.928648	0.00529916	down
AE	KRT18P34	-1.30224	0.00530725	down
NAE	RIPOR3	-1.17709	0.00533213	down
NAE	IGFBP2	-2.10511	0.0053348	down
AE	RPL41	-0.610137	0.00534436	down
NAE	FZR1	-0.82575	0.00535376	down
AE	PHLDA2	-1.50216	0.00535646	down
AE	MELK	1.1315	0.00536	up
NAE	RPL37	-0.913023	0.00537478	down
AE	AC015802.6	-1.89699	0.00538266	down
NAE	AC109597.1	-3.12928	0.00538813	down
AE	LINC01890	-1.66982	0.0053882	down
AE	CENPE	1.0028	0.00539065	up
NAE	AC131392.1	-1.31959	0.00539138	down
AE	AC012291.2	-1.57396	0.00539305	down
AE	S100P	-2.36229	0.00539668	down
NAE	TXNIP	0.548731	0.00539881	up
AE	MCM10	1.36379	0.00541219	up
AE	NUS1P1	1.12211	0.00541254	up
NAE	SART1	-0.970338	0.00541683	down
AE	HNRNPA0	-0.635469	0.00542468	down
AE	RPL41P5	-0.974654	0.00544096	down
NAE	FAM83A	-3.28301	0.00545926	down
NAE	YRDCP1	-4.46991	0.00547063	down
AE	MYL6	-0.707772	0.00549484	down
AE	CDKN2D	-0.81976	0.00549531	down
AE	ZC3H12A	-1.38393	0.0055125	down
AE	DHRS12	-1.29996	0.00551254	down
NAE	MAGOH	-0.824601	0.00551592	down
AE	AL691432.2	-0.680888	0.00554145	down
AE	MADCAM1	-1.65895	0.00555786	down
AE	RILPL1	-0.968463	0.00556671	down
AE	AC133919.1	-2.61184	0.00557575	down
NAE	YBX1P10	-1.2332	0.00557883	down
NAE	NEIL1	-0.743578	0.00558215	down
AE	CASS4	-1.1934	0.00558735	down
NAE	GPR180	0.838888	0.00559144	up
AE	CCR2	1.2406	0.00559866	up
NAE	RPL30	-1.04346	0.00561458	down
NAE	IGLV1-40	-2.79977	0.00562522	down
NAE	OSGEPL1	0.78962	0.00563038	up
AE	MAK	-1.38225	0.00563253	down
NAE	ZNF594	1.02603	0.00563688	up
AE	AC007342.8	-1.59695	0.00565162	down
AE	LTC4S	-0.822528	0.00565857	down
AE	FAM157B	-1.0848	0.00568431	down
NAE	C19orf84	-1.42685	0.00571379	down
AE	NRIP1	0.811311	0.00572065	up
AE	MSRB1	-1.20941	0.00572273	down
NAE	FTH1P1	-2.26401	0.00572333	down
AE	AC090527.3	-2.94081	0.00572833	down
AE	IL21	2.00311	0.00573976	up
AE	KIAA1257	-2.25581	0.00575403	down
NAE	SLC7A5	-1.51751	0.00577023	down
AE	AC006017.1	-1.03249	0.00577357	down
NAE	AC015813.5	-3.41298	0.00578507	down
NAE	DRAP1	-1.21842	0.00579708	down
NAE	GLRX5	-1.30777	0.00580976	down
AE	DAPK2	-1.36674	0.00583291	down
NAE	AC008105.2	-1.79512	0.00584467	down
NAE	AC026979.2	-2.21979	0.00584622	down
NAE	GYPC	-1.55136	0.00587535	down
NAE	SLC16A7	0.775806	0.00588106	up
NAE	TOLLIP-AS1	-1.83948	0.00588144	down
AE	FAM174B	-1.26448	0.00588771	down
NAE	ATG2A	-1.33893	0.00589583	down
AE	RNU2-6P	-2.2776	0.00589602	down
AE	LINC01220	-2.29735	0.00591939	down
AE	ZC3H12C	0.674847	0.00592178	up
AE	PBX2	-0.853603	0.00592455	down
AE	CNGB1	-3.58437	0.00593911	down
NAE	FILIP1	2.32843	0.00594116	up
NAE	GBP4	0.732059	0.00596534	up
AE	MAFF	-2.28212	0.00596791	down
NAE	AC012513.3	1.26744	0.00597797	up
AE	TREM1	-1.66598	0.00598915	down
NAE	GSPT2	0.922301	0.00599903	up
AE	ADORA2A-AS1	-2.27458	0.00600285	down
AE	FAU	-0.595669	0.00600971	down
AE	AC026333.3	-3.40308	0.00601549	down
NAE	AC126474.2	0.701647	0.00603121	up
AE	AP006259.1	-4.08279	0.0060379	down
AE	AP003108.2	-1.18688	0.006044	down
AE	AMDHD2	-0.758342	0.00604856	down
AE	ATP6V0B	-0.870577	0.0060513	down
AE	AVIL	-1.22372	0.00606046	down
AE	RTF2	-0.662682	0.00606476	down
AE	CEACAM4	-1.19368	0.00607767	down
NAE	AC120053.1	1.40979	0.00610692	up
AE	RPS27	-0.750938	0.00610858	down
NAE	MISP3	-1.16739	0.0061322	down
NAE	AC008764.10	-2.94202	0.00613225	down
AE	P4HA2	-1.26961	0.00613536	down
NAE	AC073655.1	-2.26925	0.00613724	down
NAE	GPC3	3.98778	0.00615479	up
NAE	AC007601.1	-4.13826	0.00616139	down
AE	SNAI1	-1.2336	0.00619378	down
AE	EIF5B	0.56495	0.00620249	up
AE	JUND	-0.952508	0.00620618	down
AE	ALKBH2	-0.70454	0.00622572	down
AE	ZDHHC4P1	-2.16279	0.00622659	down
AE	AL021707.6	-1.48362	0.00623236	down
AE	NCF4	-1.25284	0.00623587	down
NAE	SCYL3	0.678925	0.00624016	up
NAE	AC007038.1	1.02353	0.006243	up
AE	AP005432.1	-3.10638	0.00625483	down
NAE	IER3IP1	0.72551	0.00626037	up
NAE	NHP2	-0.987299	0.00626428	down
NAE	DIAPH3	1.80109	0.0062737	up
AE	CCNA2	1.15981	0.00627787	up
AE	TRMT112	-0.737681	0.0062823	down
AE	MIR657	-4.2897	0.00633612	down
AE	RPL37	-0.720133	0.00634338	down
AE	CCNL2P1	-3.15411	0.00634942	down
AE	AC002511.1	-3.54795	0.00638469	down
AE	GABARAP	-0.915118	0.00639491	down
AE	CHMP2A	-0.880024	0.00640383	down
AE	AL158211.3	-2.76846	0.00641669	down
AE	FOXP1-IT1	-2.54791	0.00643993	down
AE	HIST1H2AH	-3.93151	0.0064437	down
NAE	TM9SF1	-1.01118	0.00644664	down
AE	RGL4	-1.16064	0.00646877	down
NAE	RN7SL5P	-6.66793	0.00647402	down
AE	FOSB	-2.41411	0.0064824	down
AE	REM2	-1.85618	0.00648614	down
NAE	AC027607.1	-1.39853	0.00648914	down
AE	AC005183.1	-4.20614	0.00649449	down
AE	TYROBP	-0.650431	0.00650792	down
AE	ABCG1	-0.962286	0.00651766	down
AE	UNC119	-0.669868	0.00652328	down
AE	DEDD2	-0.988544	0.00652525	down
AE	NFKBIE	-1.10149	0.00652589	down
AE	H2AFZP1	-2.25268	0.00654061	down
AE	NPDC1	0.874343	0.00655708	up
AE	AURKA	0.806741	0.0065605	up
NAE	ZNF623	0.764676	0.00656166	up
AE	KISS1R	-1.67831	0.00656771	down
NAE	HSPA8	0.740517	0.00657811	up
NAE	TMEM132E	-3.75257	0.00658516	down
NAE	TRBV7-4	-1.68319	0.00658599	down
NAE	AL596247.1	-3.5522	0.00658968	down
AE	HLA-A	-0.671306	0.006621	down
AE	SLC22A4	-1.25496	0.00662499	down
NAE	IZUMO4	-1.05222	0.00663081	down
NAE	AC002306.1	-3.97567	0.00664276	down
AE	LGALS9C	-1.19343	0.00664731	down
NAE	MIR6750	-2.62542	0.00664789	down
AE	GTSE1	0.92005	0.00666498	up
NAE	AC068888.2	-3.12059	0.00666521	down
AE	AC023424.2	-1.52208	0.00668374	down
NAE	TNFAIP8	0.607625	0.00669243	up
AE	VASP	-0.900821	0.00669929	down
AE	CXCR1	-2.20353	0.00670149	down
AE	UBE4A	0.412907	0.00672174	up
NAE	KLHL7	0.49593	0.00673044	up
NAE	ORM2	-1.0801	0.00677834	down
AE	LPAR2	-1.12745	0.00678226	down
NAE	SMIM19	0.655709	0.00679141	up
NAE	CCDC152	1.52519	0.0068086	up
NAE	EDF1	-1.22143	0.00681308	down
AE	AC015921.1	-2.22112	0.00682249	down
NAE	RPL7AP6	-0.889316	0.00685242	down
AE	COPB1	0.443279	0.00685432	up
AE	AP001434.1	-3.57034	0.00685772	down
AE	RPS2P32	-1.21523	0.00686927	down
NAE	CAPN8	-1.64157	0.00688303	down
NAE	RNA5SP390	-2.98929	0.00689957	down
NAE	SNHG7	-0.575331	0.00690663	down
NAE	CCDC117	0.484333	0.00691236	up
AE	RANBP2	0.67998	0.00691299	up
NAE	GMPR	-1.56145	0.00691736	down
NAE	PCYT1B	-1.55178	0.00693616	down
NAE	AC012467.2	1.07463	0.00693693	up
NAE	BTBD18	-2.46029	0.00695746	down
AE	RASA3-IT1	-2.09262	0.00701188	down
AE	TRPV5	-2.0156	0.00703025	down
NAE	MIR1244-2	0.911175	0.0070325	up
AE	MBD6	-0.793261	0.00705688	down
AE	ERI1	0.509997	0.00705725	up
NAE	AC010615.1	1.19235	0.00708945	up
NAE	AC037459.3	-1.03228	0.00709594	down
AE	RNF167	-0.526996	0.00710187	down
NAE	FUS	-0.688619	0.00710615	down
AE	MIR33B	-2.9824	0.0071145	down
NAE	AL139274.1	-4.68858	0.00711622	down
AE	TRIM80P	-3.31799	0.00711742	down
NAE	RRP12	-1.02389	0.00712735	down
NAE	AC244197.3	-1.19861	0.00713137	down
AE	KIF18A	1.06539	0.0071342	up
AE	AL358333.2	-2.18929	0.00715097	down
NAE	AC002519.1	3.47725	0.00715187	up
AE	AC138409.1	-2.48083	0.00716756	down
NAE	AC012615.6	-0.970342	0.00717302	down
NAE	KLRC4	1.26016	0.0072009	up
AE	XRCC2	1.08367	0.00720476	up
AE	ANLN	0.993826	0.00721204	up
NAE	HMGB1P5	-0.502231	0.00722617	down
NAE	NDFIP2	1.02639	0.00722977	up
AE	DBNDD2	-1.295	0.00724189	down
AE	EREG	-1.44625	0.00725472	down
AE	CDC42-IT1	-1.90072	0.00726295	down
NAE	AC009093.6	-1.10836	0.00726849	down
NAE	ACSL6	1.16686	0.00728434	up
AE	IFITM1	-0.88041	0.00729528	down
AE	C7orf43	-0.754761	0.00730495	down
AE	AP003696.1	-3.20988	0.00732934	down
NAE	BTBD19	-1.7918	0.00733676	down
NAE	NXT2	0.782982	0.00734883	up
NAE	AC008781.1	-3.80954	0.00735895	down
NAE	PTCRA	-1.41868	0.00736792	down
AE	PLAU	-1.7146	0.00737133	down
NAE	IGLV3-19	-2.19161	0.00737176	down
AE	CCNJL	-1.89985	0.00737283	down
AE	PPIAP22	-0.879843	0.00739819	down
AE	AC002543.1	-2.26206	0.00741375	down
AE	VAMP2	-0.551501	0.00741982	down
NAE	MANEA	0.824501	0.00742407	up
AE	EMD	-0.653443	0.007431	down
AE	CCDC96	-1.05032	0.00745297	down
NAE	RPL3P6	-2.64378	0.0074725	down
NAE	STX4	-0.835986	0.00747583	down
NAE	KAT5	-0.533552	0.00747749	down
AE	ENHO	-1.10976	0.00748841	down
AE	RGS2	-1.24725	0.00750727	down
AE	CTR9	0.500016	0.00750974	up
NAE	AC007663.4	0.813313	0.00751215	up
AE	RN7SL337P	-3.06072	0.00751713	down
AE	ZFAS1	-0.806032	0.00751859	down
NAE	PNMA1	-0.737061	0.00754413	down
AE	PPP1R15B	-1.18338	0.00754479	down
AE	MED25	-0.757827	0.00754552	down
NAE	CEP162	0.701816	0.00756634	up
NAE	AC068050.1	1.21258	0.00758768	up
AE	LY96	-1.03439	0.00759492	down
AE	DPEP2	-0.84563	0.00759942	down
NAE	AC100788.2	-2.09391	0.00760292	down
AE	LAGE3	-0.556191	0.0076282	down
AE	RAP1GAP	-1.93459	0.00763774	down
NAE	SCO2	-3.88757	0.00765361	down
AE	MTHFS	-1.66605	0.00766006	down
NAE	RPS12P27	-1.72885	0.00766195	down
NAE	ATF1	0.710707	0.00767374	up
NAE	AC087749.2	-3.06143	0.00769192	down
NAE	RPS2P44	-3.30988	0.00773294	down
AE	CYTH2	-0.530962	0.00773715	down
AE	ADORA2A	-2.48817	0.00774337	down
NAE	RLIMP1	-2.31675	0.00775723	down
AE	EIF3C	-1.02581	0.00777406	down
AE	RPS18	-0.449585	0.00778421	down
AE	PDCD1	0.772382	0.00779008	up
AE	MMP25	-2.06154	0.00779858	down
NAE	MAP2K7	-0.711566	0.00780835	down
AE	HIST1H1C	-1.01526	0.0078292	down
NAE	MTFP1	-1.67367	0.00783687	down
AE	BBC3	-0.81925	0.00784426	down
NAE	NAPEPLD	0.735822	0.00785712	up
NAE	ZEB1-AS1	0.822598	0.00786827	up
AE	RF00003	-2.04006	0.007871	down
AE	SLC16A1	0.63028	0.00787771	up
NAE	AC078962.1	-2.92202	0.00790012	down
AE	RABAC1	-0.79246	0.00790473	down
AE	NDUFA2	-0.606479	0.00792232	down
NAE	C7orf50	-0.771651	0.00792246	down
NAE	YPEL3	-1.21316	0.00792856	down
AE	MRPL55	-0.577311	0.00793116	down
NAE	RRBP1	-0.625402	0.00793348	down
NAE	IGKV1-12	-2.25038	0.00793968	down
AE	AC244669.1	-0.792404	0.00794	down
NAE	CSNK1E	-0.794633	0.00795878	down
NAE	AFG1L	0.664221	0.00795971	up
AE	PIM3	-0.998311	0.00798472	down
AE	AC040160.2	-1.80219	0.00798993	down
AE	DPEP3	-1.61649	0.00799965	down
AE	RRM1	0.601792	0.00801024	up
NAE	AC007731.4	-3.9963	0.00801729	down
AE	COX7A2	-0.456879	0.00801878	down
AE	SLC1A3	1.13374	0.00802252	up
AE	AC007613.1	-2.20471	0.00802773	down
AE	AC108134.1	-2.17044	0.00804264	down
AE	HSH2D	-0.830615	0.0080475	down
AE	AC116366.2	-1.38164	0.00807955	down
AE	PHOSPHO1	-1.7979	0.00809336	down
NAE	ZMAT3	0.617228	0.00809874	up
AE	AL357140.2	-1.64722	0.00811533	down
NAE	GAS2L1	-1.11268	0.00811543	down
AE	APMAP	-0.638094	0.00812362	down
AE	FCGR3B	-2.51083	0.00813583	down
AE	MTCO3P23	-4.83852	0.00813968	down
NAE	RF00019	-2.08657	0.00814638	down
AE	AP000640.1	-1.62696	0.00816009	down
NAE	AC022001.1	-4.06937	0.0081676	down
NAE	VPS37B	-0.821589	0.00817967	down
NAE	AL139423.1	-1.07927	0.00818529	down
NAE	HCRTR1	-2.09571	0.00822231	down
AE	SMAD7	-0.514659	0.00824852	down
AE	TMEM88	-1.20614	0.00825111	down
AE	AC018926.2	-0.925394	0.0082559	down
AE	AL031727.1	-1.18864	0.00825734	down
AE	AL592301.1	-1.63616	0.00828861	down
AE	RNU4-47P	-1.80745	0.00829325	down
NAE	AQP10	-1.70021	0.00829852	down
NAE	AC020656.2	1.48282	0.00829862	up
AE	AC068389.3	-4.37979	0.00830294	down
NAE	IGIP	1.00437	0.008306	up
AE	TRBJ2-3	-1.48227	0.00831028	down
NAE	PDAP1	-0.777733	0.00831057	down
NAE	AP1AR	0.760068	0.00831675	up
NAE	AL022328.1	-1.03006	0.00832478	down
AE	INSYN2B	-1.99326	0.00833863	down
AE	RF00019	2.90011	0.00835674	up
AE	AC011379.1	-2.78444	0.00836212	down
NAE	AP002807.1	-1.24866	0.00837281	down
AE	SUCLG2P2	-1.88435	0.00838582	down
AE	TNNI2	-1.29033	0.00840762	down
AE	SMIM25	-0.837656	0.00840763	down
AE	STK40	-0.807307	0.00841396	down
AE	AC026470.2	-1.51507	0.00841615	down
AE	FAM98B	0.623603	0.00843156	up
AE	DPYD-IT1	-2.00487	0.00843255	down
AE	AC092611.3	-2.87916	0.00843698	down
AE	AC004854.2	-2.22638	0.00844404	down
AE	FCF1P1	1.85431	0.00845947	up
NAE	AC005387.1	-2.71643	0.00846381	down
NAE	NPEPL1	-0.852756	0.00848116	down
AE	AC079753.1	-3.85539	0.00848311	down
AE	ALKBH4	-0.923867	0.00848692	down
AE	CASTOR2	-0.793394	0.0085086	down
NAE	IFI27L1	-1.12592	0.00851697	down
NAE	FDPSP3	-2.62986	0.00854624	down
AE	E2F2	0.677475	0.00856964	up
NAE	CDCA7	0.852543	0.00857409	up
AE	MIXL1	2.13156	0.00857676	up
AE	RNF19B	-1.01344	0.00863017	down
NAE	PAGE2B	-2.82476	0.00864722	down
AE	GPR108	-0.528186	0.00865594	down
AE	RCBTB1	0.322811	0.0086626	up
NAE	QSER1	0.673712	0.00866896	up
AE	AL391832.1	-3.34307	0.0086739	down
NAE	CSNK1D	-0.889924	0.00867725	down
NAE	IRF9	-0.962447	0.00871216	down
AE	AL731559.1	-3.14851	0.00872011	down
NAE	MAN2A2	-0.704679	0.00873952	down
NAE	MVD	-0.972845	0.00874783	down
NAE	PRKAR1B	-0.989453	0.0087661	down
NAE	DCDC2B	-1.78677	0.00876678	down
NAE	CEP131	-0.858261	0.00876749	down
AE	PODXL2	-0.772272	0.00876905	down
AE	MYH7B	-1.02218	0.00877479	down
NAE	AC020911.2	-3.74711	0.00878809	down
AE	AC005912.1	-0.970763	0.00880095	down
AE	KIAA0319	-2.27884	0.00880304	down
NAE	ZNF512	0.599982	0.00880782	up
AE	RTN2	-0.885577	0.00881313	down
AE	PTTG2	-1.57809	0.00882854	down
NAE	SEPT14P4	2.58468	0.00884619	up
AE	AC005264.1	-1.52848	0.00885557	down
NAE	KIF15	1.08896	0.00885692	up
NAE	MAN2C1	-0.67711	0.00889936	down
AE	CAMKK1	-0.804963	0.00890398	down
AE	IFRD1	-1.1131	0.00890424	down
NAE	FIS1	-0.947994	0.00891622	down
NAE	AC079944.2	-2.87224	0.00894104	down
AE	RPL27A	-0.518131	0.00895172	down
NAE	AL078581.3	-1.1957	0.0089527	down
NAE	AC016168.3	-4.25074	0.00898689	down
NAE	AC005225.1	3.22623	0.00899316	up
NAE	PPP3CB	0.55348	0.00903607	up
AE	NUP205	0.413857	0.00904641	up
AE	AC012447.1	-3.75119	0.00905086	down
AE	AC130895.1	-4.40005	0.009092	down
NAE	AL031280.1	-1.95546	0.00910165	down
AE	BID	-0.736127	0.00910625	down
AE	AC007969.1	-0.618971	0.00911007	down
NAE	AC067930.6	-1.67255	0.00911434	down
NAE	AC245140.2	-1.21369	0.00911501	down
NAE	LZTS3	-1.25922	0.00911934	down
AE	AL591623.1	-3.06049	0.00912037	down
NAE	SDHAP1	-0.550788	0.00912576	down
AE	PGGHG	-0.868916	0.00912722	down
AE	AC079416.2	-3.90136	0.00912894	down
AE	PPIF	-1.10571	0.00913755	down
AE	E2F7	1.46685	0.00914286	up
AE	LINC00173	-1.1162	0.00914688	down
NAE	AC007382.1	0.723956	0.0091577	up
AE	FGD3	-0.71216	0.0091725	down
NAE	AC044787.1	-1.31741	0.00918338	down
AE	AP000944.2	-2.16763	0.00918684	down
NAE	ZGPAT	-0.839239	0.00919291	down
AE	AC020911.2	-3.03552	0.00919887	down
NAE	AC090587.2	-1.61098	0.00919893	down
AE	UQCRB	-0.294013	0.00921777	down
NAE	AC022400.8	-0.944275	0.00924034	down
NAE	ABHD17AP6	-1.34872	0.00926766	down
AE	TATDN1P1	-4.49963	0.00928921	down
AE	JCHAIN	1.13626	0.00929823	up
AE	CYTH4	-0.713599	0.00930169	down
NAE	PBLD	-0.689312	0.00930372	down
AE	DHRS13	-1.04224	0.00931675	down
NAE	U73166.1	-2.40859	0.00934313	down
NAE	SCO2	-1.12763	0.00935442	down
AE	AC011933.1	-2.95125	0.00936487	down
NAE	TOP2A	0.920528	0.00936964	up
NAE	CCDC153	-1.48117	0.00937495	down
AE	AC011933.2	-3.25786	0.00937585	down
NAE	RNU6-442P	1.62253	0.00939256	up
AE	ZHX2	-0.405532	0.00940862	down
AE	SLC44A2	-0.593793	0.00941302	down
NAE	CREM	-1.22239	0.00941668	down
NAE	CD82	-1.01934	0.00942857	down
AE	AL391903.2	-2.69075	0.0094299	down
NAE	YIF1B	-0.870595	0.00943511	down
AE	SLC6A8	-0.91386	0.00943597	down
AE	SRD5A3-AS1	-1.07932	0.00943659	down
NAE	AC007608.4	-4.41972	0.00945666	down
AE	AC141586.4	-2.48734	0.00946335	down
NAE	ZNF280D	0.635703	0.00946415	up
AE	DOK4	-1.24623	0.00947181	down
NAE	MEA1	-0.951346	0.00947976	down
AE	RPL34	-0.447521	0.00949176	down
NAE	FURIN	-0.847703	0.00949653	down
AE	AC004241.1	-1.04797	0.00950991	down
AE	SLC45A4	-1.24457	0.00951528	down
AE	BASP1	-1.61196	0.00951683	down
AE	AC092127.1	-2.10654	0.00952714	down
NAE	SLC33A1	0.720498	0.00953146	up
NAE	AC005021.1	-3.44992	0.00953533	down
NAE	RHEBL1	-0.843285	0.00954144	down
AE	DDIT3	-1.89732	0.00954424	down
AE	NDUFA3	-0.547374	0.00954515	down
AE	LRP10	-0.909149	0.00955406	down
NAE	PIP4P1	-0.637485	0.00955441	down
AE	COX7C	-0.373393	0.00957251	down
NAE	AC011933.2	-2.77523	0.00958322	down
NAE	ADAM19	-0.529513	0.00958626	down
AE	AC002091.1	-1.04218	0.00960767	down
AE	AL121956.1	-3.26551	0.00961977	down
AE	GNG10	-2.63722	0.00962571	down
NAE	RSRC1	0.556008	0.0096686	up
NAE	GADD45A	-0.879376	0.0096782	down
AE	KCNQ1OT1	-1.10222	0.00971664	down
NAE	AP001011.1	-2.3243	0.00972198	down
NAE	KIRREL3	-1.30857	0.00973196	down
NAE	ZNF81	0.420233	0.00973939	up
NAE	ENO3	-0.95869	0.0097568	down
NAE	SMOX	-1.44123	0.00976092	down
AE	AC105265.2	-2.39067	0.00976711	down
AE	MARCKSL1	-0.819645	0.00979214	down
AE	C17orf107	-1.58705	0.00979934	down
AE	AC100788.2	-2.24884	0.00980135	down
NAE	AC015802.6	-2.32901	0.00980328	down
AE	KIFC1	0.811809	0.00980408	up
AE	ALG1L13P	-1.70743	0.00981206	down
NAE	RBM38	-0.763461	0.00981447	down
AE	CYP19A1	3.27346	0.00982571	up
NAE	RACGAP1	0.488521	0.00982765	up
AE	NALT1	-1.07048	0.00982923	down
NAE	ZSWIM4	-0.70669	0.00983185	down
NAE	AL158210.1	1.37435	0.00983614	up
AE	RN7SL4P	-4.23721	0.00984926	down
AE	ARHGAP9	-0.819741	0.00985057	down
NAE	C19orf71	-1.06748	0.00985118	down
AE	MYH11	-1.24699	0.00986442	down
AE	KIF11	0.839674	0.00987898	up
NAE	ACVR2A	0.653038	0.00988167	up
AE	AC020636.1	-2.03036	0.00988177	down
AE	AC005696.3	-2.30642	0.00991121	down
NAE	GCFC2	0.884746	0.00992362	up
AE	NUP43	0.613335	0.00992582	up
NAE	IFI27L2	-1.09889	0.00994619	down
NAE	RANP1	1.12125	0.00994981	up
AE	AC113410.3	-2.27028	0.0099509	down
AE	ROPN1L	-1.73021	0.00995836	down
NAE	GCKR	-3.68644	0.00995848	down
NAE	RPL10AP1	-3.26673	0.00999421	down
AE	AC099811.3	-2.66292	0.0100055	down
NAE	AC069257.2	2.709	0.0100056	up
NAE	AC073592.3	-2.41383	0.0100154	down
AE	ATP2A2	0.466833	0.0100183	up
AE	AC009313.1	-3.49772	0.010022	down
AE	ATP6V0C	-1.09803	0.010051	down
AE	CDT1	0.801947	0.0100542	up
AE	AL121760.1	-1.71541	0.0100547	down
NAE	ADAMTSL4-AS1	-1.87309	0.0100634	down
AE	C12orf4	0.568298	0.0100773	up
NAE	KIF11	0.827734	0.0100802	up
AE	1-Dec	-1.74078	0.0100958	down
AE	RNU4ATAC	-3.63546	0.0101056	down
AE	NANOS3	-3.43939	0.0101159	down
AE	FDPSP3	-2.17128	0.010119	down
AE	AL136379.1	-2.45396	0.0101236	down
AE	DACT3	-1.49132	0.0101424	down
NAE	GNG8	-1.67603	0.0101439	down
AE	SLC15A3	-0.86501	0.0101461	down
AE	AL137145.2	-1.41466	0.010158	down
AE	DNASE1L3	-1.11152	0.0101645	down
AE	LINC01465	-1.23222	0.0101751	down
AE	AC122718.2	-1.84144	0.010191	down
AE	RNU7-195P	-4.30415	0.0101927	down
NAE	TPT1P10	-2.00865	0.0101938	down
NAE	DNAJB5	-1.05929	0.0101952	down
NAE	SNORD99	-3.62575	0.0102316	down
AE	AL357078.1	-1.6647	0.0102473	down
AE	PDSS1	0.528629	0.0102716	up
AE	LIMD2	-0.592315	0.0102854	down
AE	PTPRN2	-1.61835	0.0102883	down
AE	ATAD2	0.772554	0.0103096	up
AE	AL512306.1	-3.72431	0.0103107	down
NAE	AL355994.4	-3.25108	0.0103166	down
NAE	PTOV1	-0.763013	0.010322	down
AE	IL23A	-0.870866	0.0103264	down
NAE	PABPN1	-0.931274	0.0103297	down
AE	SUMO1P1	-2.19612	0.0103589	down
AE	AL731577.1	-3.5122	0.0103754	down
NAE	FAM135A	0.659852	0.0103772	up
AE	KIF2C	0.929548	0.0103807	up
NAE	HDC	-1.3101	0.0103893	down
AE	AC114488.2	-1.7118	0.0103964	down
AE	CCNB2	0.908739	0.0104018	up
AE	EIF3A	0.310628	0.0104063	up
AE	C6orf48	-0.8425	0.01041	down
AE	BSG	-0.493034	0.0104113	down
AE	RNA5SP282	-4.46226	0.0104164	down
AE	SNORD12B	-1.4331	0.0104221	down
NAE	SELENOP	1.11988	0.0104236	up
NAE	AL355472.1	-1.18377	0.010427	down
AE	AC100830.2	-1.6504	0.0104354	down
AE	PABPN1L	-1.97909	0.0104474	down
NAE	AC010149.1	-1.43439	0.0104554	down
AE	AC073548.1	-1.17725	0.0104753	down
AE	MOCS1	-2.3297	0.0104917	down
AE	SEMA3B	-1.8101	0.0104941	down
NAE	LRIF1	0.893054	0.0105099	up
AE	TUBB4B	-0.611163	0.0105257	down
NAE	COMMD6	0.715878	0.0105265	up
NAE	VPS9D1-AS1	-1.36146	0.0105347	down
AE	PRR34	-1.08602	0.0105605	down
AE	LRP8	0.466099	0.0105821	up
AE	FAM215A	3.1042	0.0105859	up
AE	S100A6	-0.694254	0.0106207	down
AE	UBE2R2-AS1	-1.72601	0.0106392	down
NAE	CFAP97	0.818806	0.0106392	up
AE	KIF20A	1.25398	0.0106458	up
AE	AL118516.1	-1.85054	0.0106536	down
AE	RASD1	-1.23798	0.0106856	down
AE	AP3M1	0.494675	0.0106867	up
AE	CDCA5	0.87323	0.0106922	up
NAE	AC002467.1	-1.15648	0.0106938	down
AE	ALYREF	-0.640557	0.0106988	down
NAE	PTOV1-AS2	-0.762484	0.0107079	down
AE	BTNL8	-2.39643	0.0107122	down
AE	ITGAX	-0.882434	0.0107185	down
AE	CNPY3	-0.632086	0.0107266	down
NAE	GTF2A1	0.624262	0.010744	up
AE	MYBL2	1.03332	0.0107706	up
AE	RAB3A	-0.92977	0.0107729	down
NAE	CYP2U1	0.637346	0.0107779	up
AE	SLPI	-2.34968	0.0107805	down
AE	BCAS2P2	-1.10568	0.0107853	down
AE	AL590867.2	-0.938922	0.0107904	down
NAE	LINC02325	1.1099	0.0107989	up
AE	HEATR1	0.504077	0.010802	up
AE	AL162615.1	-2.49767	0.0108034	down
AE	GSN	-0.767826	0.0108162	down
NAE	DHX38	-0.602622	0.0108188	down
NAE	RC3H2	0.587675	0.0108194	up
NAE	AC004832.6	-4.20465	0.0108297	down
NAE	PER1	-1.20235	0.010835	down
NAE	SMIM24	-2.61374	0.0108642	down
NAE	AP001160.1	-1.60152	0.0108676	down
AE	AC108693.2	-2.40269	0.0108713	down
NAE	AC027290.2	-1.16642	0.0108754	down
AE	NEIL3	1.33981	0.0108809	up
AE	DBN1	-0.883305	0.0108894	down
NAE	MED7	0.453337	0.0108985	up
NAE	LRRC75A	-0.745038	0.0109008	down
AE	TRBJ2-6	-1.27162	0.0109273	down
AE	SLC2A13	0.478081	0.0109727	up
NAE	SLC25A46	0.637635	0.0109778	up
NAE	TRGV2	0.945638	0.0109851	up
AE	AC007342.5	-1.24232	0.0109918	down
AE	MIR29B2CHG	-1.96468	0.0109945	down
AE	MTND5P24	-4.28963	0.011002	down
NAE	LINC00106	-1.08832	0.0110031	down
AE	TMEM155	1.6942	0.0110128	up
NAE	ANK1	-1.45658	0.0110277	down
AE	CCDC153	-1.08387	0.0110513	down
NAE	RPS27AP7	-3.65776	0.0110647	down
NAE	AP001000.1	-0.669907	0.0110763	down
AE	TMEM45B	-1.36934	0.0110838	down
AE	SFXN1	0.596577	0.0110951	up
AE	AL158152.2	-1.81782	0.0110975	down
AE	AC127024.5	1.25253	0.0111033	up
AE	TMEM222	-0.388684	0.0111213	down
NAE	RNU1-59P	-3.63232	0.0111235	down
NAE	CALB1	1.12452	0.01115	up
NAE	PLCXD2-AS1	-3.12772	0.0111513	down
NAE	AC098614.1	-1.19519	0.0111752	down
NAE	ZNF234	0.652621	0.0111792	up
AE	SSSCA1-AS1	-0.715647	0.0111884	down
NAE	FAM171A1	1.0718	0.0111993	up
AE	AP001885.1	-2.31963	0.0112437	down
AE	AC079331.1	-3.02929	0.0112622	down
AE	AC013452.2	3.2977	0.0112642	up
NAE	TPX2	0.874845	0.0112661	up
AE	AC004687.1	-1.74213	0.0112668	down
NAE	TBC1D3D	-1.24159	0.0112686	down
NAE	AC064801.2	-1.54554	0.0112859	down
AE	LENG1	-0.857356	0.0112951	down
NAE	AL592071.1	-2.23365	0.0112967	down
NAE	NDUFS6	-0.879955	0.0113149	down
NAE	CDK16	-0.700621	0.0113218	down
AE	SRXN1	-1.93126	0.0113365	down
NAE	FAM210A	0.67471	0.0113414	up
AE	DXO	-0.618036	0.0113431	down
NAE	TNFRSF4	-1.17225	0.0113508	down
NAE	CCDC124	-1.14655	0.0113635	down
NAE	AP000692.1	-1.55143	0.0113662	down
AE	RAB5C	-0.645989	0.0113765	down
NAE	GNL1	-0.827701	0.0114129	down
AE	AP000902.1	-1.30477	0.01144	down
NAE	DEK	0.648323	0.0114758	up
AE	GPX3	-1.00276	0.0115499	down
NAE	C11orf74	0.860536	0.0115517	up
AE	AC020663.3	-1.25801	0.0115718	down
AE	FPR1	-1.13861	0.0115737	down
NAE	AC008534.1	3.12427	0.0115857	up
AE	CBX7	-0.623152	0.0115892	down
AE	COPS9	-0.49252	0.0115925	down
AE	S100A4	-0.612794	0.0116186	down
AE	CCDC9	-0.893342	0.0116215	down
NAE	SAP30BP	-0.654377	0.0116439	down
NAE	MRPL42	0.652472	0.0116464	up
AE	RN7SL600P	-1.94769	0.0116519	down
AE	INKA2	-2.66472	0.0116585	down
NAE	CD151	-0.926932	0.0116587	down
NAE	ITGA4	0.567746	0.0116634	up
AE	PMAIP1	-1.03585	0.0116772	down
NAE	CCS	-0.898595	0.0117057	down
AE	MCM6	0.537356	0.0117082	up
AE	AC009506.1	-1.16317	0.0117167	down
AE	AURKAIP1	-0.721364	0.0117198	down
AE	ISG20	-1.00198	0.0117307	down
NAE	GGN	-1.93694	0.0117366	down
AE	HJURP	1.07705	0.0117379	up
AE	CDH2	-1.95809	0.011738	down
AE	PBXIP1	-0.63913	0.0117449	down
AE	AC245884.2	-1.00498	0.0117577	down
AE	CATIP	-0.933201	0.0117761	down
AE	AL606517.1	-3.62152	0.0117784	down
NAE	AC106782.2	-1.30627	0.0117786	down
NAE	AC005261.2	-3.20109	0.011779	down
NAE	URI1	0.625111	0.0117894	up
AE	CDC45	0.926704	0.0117916	up
NAE	HIST1H2AE	-1.62082	0.0118067	down
NAE	PAQR8	1.01743	0.0118099	up
AE	LRRC6	-1.31725	0.0118131	down
AE	SFTPD	-1.69523	0.0118225	down
NAE	RTKN2	1.02261	0.0118468	up
AE	ADM	-1.68155	0.0118471	down
AE	SNORD12C	-2.08285	0.0118503	down
AE	BCAT1	0.79183	0.0118727	up
NAE	AL157392.4	3.03184	0.011881	up
AE	AL390774.2	-2.37361	0.0119007	down
AE	MIDN	-0.800005	0.011904	down
NAE	AC245060.5	1.12738	0.0119089	up
AE	AC013264.1	-1.16345	0.0119166	down
AE	LGMN	-0.524819	0.0119273	down
AE	AL162458.1	-0.915555	0.011952	down
NAE	CYB5R3	-0.855765	0.0119525	down
AE	NAXE	-0.369955	0.0119529	down
AE	GET4	-1.15762	0.011982	down
AE	AL121603.2	-1.22782	0.0120029	down
AE	NUF2	0.926003	0.0120168	up
NAE	C1orf35	-0.947183	0.0120201	down
AE	LRRC40	0.630307	0.0120265	up
NAE	SPATA20P1	-2.2963	0.0120394	down
NAE	OGFR-AS1	-1.11501	0.0120397	down
AE	TMUB2	-0.538445	0.0120408	down
NAE	MT2P1	-4.66479	0.0120422	down
NAE	RNU6-19P	-3.75372	0.0120438	down
NAE	MIR4326	-3.32281	0.0120439	down
NAE	SOS1	0.638531	0.0120683	up
AE	DUSP5	-0.833554	0.0120709	down
NAE	PFDN6	-1.14863	0.0120726	down
AE	AC093525.8	-1.13543	0.0120803	down
AE	DGLUCY	-0.712052	0.0120917	down
AE	AL138920.1	-1.61439	0.0120995	down
NAE	AC133473.1	-2.15134	0.0121022	down
AE	CHEK1	0.746461	0.0121273	up
NAE	GNG5	-1.08596	0.0121356	down
AE	GNB2	-0.639438	0.0121633	down
AE	BTBD19	-1.31579	0.0121777	down
AE	PDCD4-AS1	-0.95418	0.0121879	down
AE	MIR3945	-2.62266	0.0121889	down
NAE	AC125232.2	-1.08364	0.0121956	down
NAE	IGHV4-59	-1.70182	0.0121992	down
AE	AP003086.3	-3.9328	0.0122179	down
NAE	HBM	-3.48172	0.0122352	down
NAE	SAFB2	-0.693712	0.0122944	down
AE	AL031963.3	-1.32056	0.0123051	down
AE	HCLS1	-0.594089	0.0123114	down
NAE	ULK1	-0.905642	0.0123445	down
NAE	AC092127.1	-1.76682	0.012352	down
NAE	KTN1-AS1	1.25556	0.0123772	up
AE	LINC02212	-3.44219	0.0123944	down
AE	CEP19	-1.33302	0.0123992	down
AE	SLC27A2	0.746864	0.0124002	up
AE	AC008438.1	-1.12931	0.012425	down
AE	SNORA28	-1.65682	0.0124338	down
AE	LOXL1	-1.5363	0.0124409	down
NAE	HEXIM2	-0.893517	0.0124413	down
NAE	AC245100.8	-1.40324	0.0124442	down
AE	LSP1	-0.678418	0.0124495	down
AE	TRIM61	-1.74195	0.0124621	down
AE	GTF2IP1	-0.435584	0.0124648	down
AE	TREML2	-1.57055	0.0124782	down
NAE	ETAA1	0.732093	0.0124897	up
AE	TRAPPC13	0.520202	0.012494	up
AE	CXCL9	1.38249	0.0124945	up
NAE	WASH6P	-0.68788	0.0125061	down
AE	ITLN1	-1.23634	0.0125084	down
AE	FAM185BP	-0.894785	0.0125304	down
NAE	C16orf89	3.37142	0.0125339	up
AE	HSPE1P27	-3.9732	0.0125424	down
NAE	AL157871.5	-1.24991	0.0125465	down
NAE	MTX1	-0.918814	0.0125502	down
AE	AC091173.1	-3.83004	0.0125775	down
AE	RAB24	-0.806837	0.0125791	down
NAE	CXorf40B	-0.737244	0.0125802	down
AE	PYGM	-1.03977	0.0125839	down
AE	AC111200.2	-0.883149	0.0125989	down
AE	RNU6-198P	-3.46379	0.0126038	down
NAE	NT5M	-1.27233	0.0126072	down
NAE	SLC34A3	-1.68648	0.0126108	down
AE	SEMA7A	-0.778663	0.0126134	down
NAE	TCEAL1	0.65657	0.0126285	up
AE	RPLP2	-0.58372	0.0126336	down
NAE	RBBP9	0.710148	0.0126393	up
AE	ERGIC1	-0.659522	0.01265	down
NAE	GUK1	-0.826732	0.0126503	down
NAE	TXNDC9	0.633736	0.0126615	up
NAE	RNF39	-0.941552	0.0126687	down
NAE	NTMT1	-0.752615	0.0126731	down
NAE	CEPT1	0.629016	0.0126927	up
NAE	MT-ND6	0.840934	0.0127028	up
AE	AC100763.1	-4.1263	0.0127155	down
AE	KY	-2.77383	0.0127245	down
NAE	PPIAP22	-0.906587	0.0127471	down
AE	RARA	-0.696792	0.0127515	down
NAE	AC079331.1	-3.61817	0.0127752	down
NAE	RF00017	-3.78514	0.0127873	down
AE	ZDHHC20	0.593912	0.0127905	up
AE	AC004453.1	-0.753037	0.0128026	down
AE	SLC35B2	-0.580147	0.0128176	down
NAE	AC096992.2	0.800501	0.0128193	up
AE	SIK1B	-0.81657	0.012829	down
NAE	RF00019	-1.26327	0.0128369	down
NAE	HAGH	-0.928187	0.0128692	down
NAE	SLFN5	0.849448	0.0128693	up
NAE	BMS1P4	1.47435	0.0128777	up
AE	HBB	-1.65291	0.0128784	down
NAE	TRG-AS1	0.863718	0.0128813	up
AE	HIST1H2BC	-1.06216	0.0128863	down
AE	AC022149.2	-2.64847	0.0129133	down
NAE	PSD	-1.62185	0.0129255	down
AE	TSTD1	-0.745236	0.0129353	down
NAE	AC011939.2	-3.2067	0.0129381	down
AE	SIGLEC10	-0.605274	0.0129544	down
AE	TULP2	-3.03365	0.0129569	down
NAE	TAOK1	0.46769	0.0129648	up
AE	RPS9	-0.524293	0.0129861	down
NAE	RPS6KA3	0.502741	0.0129862	up
NAE	AC093525.10	-1.76386	0.0130127	down
AE	AC012368.2	-1.64264	0.0130152	down
AE	ENSAP2	-1.40972	0.0130164	down
AE	AC132872.2	-1.96205	0.0130244	down
AE	RGL2	-0.76332	0.0130251	down
AE	GPX1P1	-1.07918	0.0130365	down
AE	JMJD1C-AS1	-2.07695	0.0130404	down
NAE	NAA10	-0.746984	0.0130417	down
NAE	LAMB3	-1.62114	0.0130488	down
NAE	STK19	-0.790465	0.01308	down
NAE	RNU6-925P	1.77184	0.013091	up
NAE	AC026150.2	-2.45912	0.0130998	down
NAE	SPOCD1	-1.34496	0.0131093	down
NAE	CPNE4	1.99554	0.0131148	up
NAE	GZMK	1.16433	0.0131456	up
AE	HASPIN	1.07254	0.0131651	up
NAE	AC009148.1	-3.10462	0.0131733	down
AE	STMN1	0.690885	0.0131744	up
NAE	FAM208A	0.612347	0.013183	up
NAE	OSTM1	0.587282	0.0131839	up
NAE	AC124283.3	-1.41458	0.0132099	down
NAE	CD3G	1.03701	0.0132171	up
NAE	RWDD4	0.560457	0.0132176	up
AE	RNU7-181P	-3.15728	0.0132178	down
AE	AL008729.1	-1.55401	0.0132204	down
AE	DRC1	-2.2944	0.0132385	down
NAE	AC004854.2	-2.05744	0.0132526	down
AE	CRYBG1	0.354314	0.0132553	up
NAE	ATF7	0.406997	0.0132666	up
AE	ITGB4	-1.44358	0.0132695	down
NAE	AL162615.1	-2.29326	0.0132727	down
NAE	AC087284.1	-2.02135	0.0132882	down
AE	FAM178B	-1.5139	0.0132901	down
NAE	UCHL5	0.578957	0.0132993	up
AE	AC132872.1	-0.799525	0.0133006	down
NAE	KIF9	-0.831337	0.0133059	down
AE	TPRG1L	-0.476923	0.0133119	down
AE	COL18A1	-1.70857	0.0133297	down
AE	GLT1D1	-1.04152	0.0133476	down
AE	ZFX-AS1	-3.40906	0.0133477	down
AE	NOP10	-0.854863	0.0133478	down
NAE	IGKV1D-43	-3.89872	0.013367	down
NAE	SKA2	0.699623	0.0133783	up
AE	FBN2	0.62667	0.0134019	up
AE	LINC00623	-0.697192	0.0134295	down
NAE	AC091132.2	-1.72502	0.0134403	down
NAE	ZNF137P	0.761831	0.0134517	up
AE	HSPH1	0.543553	0.0134651	up
NAE	AC243732.1	-1.02756	0.0134721	down
AE	MAPK3	-0.611536	0.0134737	down
NAE	AC090241.1	-4.15316	0.0134774	down
AE	ADSL	0.633436	0.0134821	up
NAE	HBB	-2.65927	0.0134911	down
AE	AC090971.3	-1.16705	0.0134963	down
NAE	EIF2B3	0.583458	0.0135054	up
NAE	AL356752.1	-3.09622	0.0135127	down
NAE	FAM184B	-1.30603	0.0135579	down
AE	SOD2	-1.07827	0.0135621	down
AE	YRDC	-0.645303	0.0135752	down
AE	CBX4	-0.6797	0.0135844	down
AE	AC010335.1	-3.1077	0.0136018	down
NAE	PGGT1B	0.586161	0.0136244	up
AE	CXCR2	-2.08052	0.0136681	down
AE	NDE1	-0.621777	0.0136872	down
AE	PRRC1	0.496912	0.0136892	up
NAE	ANP32E	0.639684	0.0137002	up
NAE	DPH6	0.745261	0.0137111	up
AE	FOXO4	-0.679408	0.0137121	down
AE	AC004980.1	-0.583995	0.0137221	down
AE	ZNF250	-0.763476	0.0137232	down
AE	TRIB1	-1.21488	0.0137267	down
NAE	AC073332.1	0.95622	0.0137341	up
NAE	HIST1H2BO	-1.62283	0.0137351	down
NAE	L1TD1	1.11678	0.0137404	up
AE	RPS16P5	-2.58692	0.0137822	down
NAE	AL117336.2	-1.77998	0.0137868	down
AE	RPL15P2	1.57703	0.013794	up
NAE	AC015921.1	-2.17792	0.0138294	down
NAE	ETNK1	0.76853	0.0138344	up
AE	ZNF394	-1.06949	0.0138489	down
AE	RF00004	-1.73432	0.0138519	down
AE	PRR13	-0.561577	0.0138566	down
AE	AC010531.3	-1.68216	0.0138724	down
AE	ATG16L2	-0.890697	0.0138979	down
NAE	AC241585.2	-1.22464	0.0138992	down
NAE	AC055822.1	1.06433	0.0139075	up
NAE	RELB	-0.867163	0.0139097	down
AE	AL137060.1	-1.25778	0.0139182	down
NAE	MTHFS	-1.44428	0.0139327	down
AE	AP001462.1	-1.20784	0.013941	down
NAE	AL359644.1	-1.03887	0.0139646	down
AE	ARPC4	-0.557399	0.0139734	down
AE	EMP3	-0.395595	0.0139825	down
NAE	ZACN	-1.70735	0.0139977	down
AE	AC073655.1	-2.68327	0.0140026	down
NAE	XAB2	-0.540208	0.0140497	down
NAE	SCN1B	-1.40656	0.0140648	down
AE	AL353804.2	-3.77216	0.0140695	down
AE	UBL5	-0.706005	0.0140712	down
AE	FCAR	-1.22437	0.0141046	down
AE	SLC25A24	0.52852	0.0141267	up
AE	CLEC4E	-0.693741	0.0141401	down
AE	STX10	-0.571074	0.0141404	down
NAE	PHRF1	-0.709425	0.0141987	down
NAE	HTD2	-1.53454	0.0142053	down
NAE	SWI5	-0.837225	0.0142144	down
AE	KCTD12	0.743493	0.0142221	up
AE	SDCBPP1	-3.80623	0.0142442	down
NAE	GPR19	1.2623	0.0142502	up
NAE	Z97192.1	-1.51896	0.0142533	down
AE	KIF18B	1.20196	0.0142545	up
NAE	PTPRN	-1.45634	0.0142658	down
NAE	MIR6859-1	-2.24586	0.0142824	down
NAE	KDSR	0.592545	0.0142874	up
NAE	TRAPPC5	-1.21395	0.0143016	down
NAE	GIGYF1	-0.774089	0.0143073	down
AE	AC004706.3	-2.08846	0.0143237	down
AE	GPR37L1	-2.50767	0.0143391	down
NAE	TMPO	0.525191	0.0143669	up
AE	TRAJ44	-2.33739	0.0144045	down
NAE	BEST3	-2.49869	0.0144099	down
NAE	PRDX3P1	-1.36452	0.0144228	down
AE	FIS1	-0.614372	0.0144535	down
NAE	DMTN	-1.27043	0.0144555	down
NAE	KNG1	3.292	0.0144891	up
NAE	WDR74	-0.869934	0.0145056	down
NAE	INTS6-AS1	0.829224	0.0145142	up
AE	AC136475.2	-1.05824	0.0145195	down
AE	SCARF2	-0.671733	0.0145263	down
AE	INKA2-AS1	-1.47913	0.0145389	down
NAE	DTWD1	0.626684	0.014544	up
NAE	RING1	-0.651386	0.0145517	down
AE	AC113404.3	0.690288	0.01458	up
AE	HLA-E	-0.533065	0.0146335	down
AE	TRIP13	1.18358	0.0146363	up
NAE	NUF2	0.921902	0.0146402	up
NAE	TSTA3	-1.03206	0.0146502	down
AE	DENND6A-DT	-3.51735	0.0146505	down
NAE	SPTB	-1.59102	0.0146507	down
AE	CTNNA2	-2.62455	0.0146903	down
AE	AC022973.2	-3.26203	0.0146917	down
NAE	UBXN6	-1.0268	0.0147036	down
NAE	ZDHHC13	0.608505	0.0147274	up
NAE	RNF170	0.637196	0.014738	up
NAE	ICE2	0.7204	0.0147388	up
AE	FCGRT	-0.61465	0.0147452	down
AE	FTH1	-0.638232	0.0147545	down
NAE	CEACAM4	-1.37564	0.0147597	down
NAE	TNNC2	-1.2392	0.0147816	down
AE	AC108673.2	-1.19434	0.0147887	down
NAE	HIST2H2AA3	-2.1862	0.0148091	down
NAE	RPL14P1	-0.842784	0.0148174	down
NAE	BORCS6	-0.671529	0.014826	down
AE	RPL31P49	-2.84333	0.0148306	down
AE	AC138150.1	-1.14478	0.0148596	down
NAE	FP325331.1	-2.6278	0.0148882	down
AE	RFC1	0.521262	0.0149211	up
NAE	AC136475.3	-1.24565	0.0149263	down
NAE	MUC6	-2.57853	0.0149432	down
AE	RIC1	0.415257	0.0149484	up
AE	TAGLN2	-0.614079	0.0149837	down
AE	SSNA1	-0.506321	0.0149888	down
AE	AL683842.1	-1.06951	0.0149895	down
NAE	PLEKHA3P1	1.26366	0.014991	up
NAE	AC097638.1	-3.75289	0.0150002	down
NAE	ARID5A	-0.971022	0.0150095	down
AE	VNN3	-1.5227	0.0150206	down
AE	AC087620.1	1.43586	0.0150353	up
AE	NDEL1	-0.879448	0.0150374	down
AE	GBP4	0.69953	0.015042	up
AE	GABPA	0.514184	0.0150641	up
AE	CMTR2	0.525778	0.0150949	up
AE	SUMO2P8	-4.26296	0.0151128	down
AE	AL353662.1	-4.26296	0.0151128	down
NAE	AC009121.2	-3.37893	0.0151151	down
AE	HLA-C	-0.873173	0.0151363	down
NAE	AC125612.1	-4.30029	0.015155	down
NAE	CD2BP2	-0.6731	0.0151583	down
NAE	RPS19BP1	-0.730585	0.0151595	down
NAE	AC007216.4	-1.88154	0.0151622	down
AE	CADM4	-1.03538	0.0151742	down
NAE	AC016582.3	3.80369	0.0152208	up
AE	AC005920.2	-3.52955	0.0152378	down
NAE	NUDCD1	0.704059	0.015246	up
NAE	MORF4L1P3	-1.67873	0.0152541	down
NAE	LINC00861	0.920672	0.0152693	up
NAE	NAB2	-1.11345	0.0152716	down
NAE	BICRAL	0.44702	0.0152741	up
AE	AC021818.1	-3.21834	0.0152745	down
AE	MXD3	-0.883731	0.015282	down
AE	CPQ	-0.708757	0.0152902	down
NAE	MUC5B	-2.26373	0.0153228	down
AE	PLK3	-1.14495	0.0153347	down
AE	ZNF259P1	-3.21018	0.0153409	down
AE	ICAM1	-1.42955	0.0153607	down
AE	GPSM3	-0.679034	0.0153674	down
AE	NFKB2	-0.863734	0.0153764	down
NAE	AP002358.2	-1.97466	0.0154453	down
AE	AC069549.1	-2.14262	0.0154952	down
AE	AL662844.4	-0.993095	0.0154954	down
AE	HSPA6	-1.6263	0.0154981	down
NAE	STMN1	0.588349	0.0154996	up
AE	RN7SL3	-6.79738	0.0155089	down
NAE	AC015802.1	-2.52859	0.0155329	down
AE	AC018607.1	-4.28412	0.0155378	down
AE	RFX2	-0.961485	0.0155545	down
NAE	ZFYVE27	-0.6655	0.0155556	down
AE	AZIN2	-0.639004	0.0155724	down
NAE	B9D2	-0.784345	0.0155729	down
AE	NHLRC3	0.552599	0.0155765	up
AE	FBRS	-0.834432	0.0155975	down
AE	FAM198B-AS1	0.830855	0.01561	up
AE	C17orf49	-0.890749	0.0156459	down
AE	AL035530.2	-1.02879	0.0156551	down
NAE	PEBP1P3	-1.45953	0.0156672	down
NAE	AP000692.2	-2.11671	0.0157177	down
AE	PSMA3	0.445796	0.0157281	up
AE	CCDC125	-0.68607	0.0157456	down
AE	RPL39	-0.532883	0.0157472	down
AE	LINC01270	-1.52982	0.0157472	down
AE	SLC16A3	-0.925345	0.0157475	down
AE	LILRA2	-0.755255	0.0157689	down
NAE	HNRNPA3P6	-0.857394	0.0157746	down
AE	RBBP4P1	0.808482	0.0157827	up
NAE	AC245884.3	1.31756	0.0157996	up
AE	LRRC75B	-0.670322	0.0158036	down
NAE	ZNF654	0.499194	0.0158085	up
AE	AC104564.5	-1.25979	0.0158111	down
NAE	SNORD88A	-3.73311	0.0158213	down
AE	KCNJ2	-1.63456	0.0158367	down
AE	FNTAP2	-3.39811	0.0158367	down
NAE	RPL18P10	-2.47268	0.015841	down
AE	C1orf122	-0.435577	0.0158435	down
NAE	GLI1	-1.37462	0.0158467	down
AE	ARNTL2	1.01914	0.0158628	up
NAE	C11orf1	0.714669	0.0158725	up
NAE	AC024560.2	1.06115	0.0158765	up
NAE	IGHV1-18	-1.59718	0.0158862	down
NAE	HMGB1P51	-1.96959	0.015895	down
NAE	DTL	0.854045	0.0159083	up
NAE	POLR2L	-1.18391	0.0159123	down
AE	SNHG15	-0.657628	0.0159126	down
NAE	LIN37	-1.28336	0.0159187	down
AE	CCDC157	-0.595321	0.0159231	down
NAE	MRPL1	0.564896	0.0159254	up
AE	NEDD9	-0.601083	0.0159272	down
AE	CDCA2	1.19894	0.015947	up
NAE	FANCL	0.656294	0.0159687	up
NAE	AC103703.1	-2.20006	0.0159739	down
AE	CFAP58-DT	-2.02235	0.0159794	down
AE	LRRC75A	-0.67851	0.0159873	down
AE	AC023813.2	-5.08488	0.016014	down
NAE	WDR97	-0.669839	0.016019	down
NAE	CDC37	-0.876032	0.016022	down
NAE	AP000944.2	-1.91391	0.0160382	down
NAE	TEN1-CDK3	-1.63961	0.0160414	down
NAE	AC004471.2	-4.198	0.0160534	down
AE	RPL13AP25	-0.730362	0.0160553	down
NAE	AC123768.3	1.22981	0.0160765	up
AE	MTND5P32	-3.10409	0.0161057	down
AE	JMJD6	-1.02106	0.0161068	down
NAE	SUSD5	-1.90644	0.0161225	down
AE	MRPL33	-0.537425	0.016155	down
NAE	ESAM	-1.20825	0.0161563	down
AE	UBE2M	-0.673008	0.0161585	down
AE	DGAT2	-1.59278	0.0161769	down
NAE	PDCL3P5	-2.88546	0.0161769	down
NAE	SPTBN5	-0.807798	0.0161807	down
NAE	AC080112.3	-1.5315	0.0161807	down
NAE	RN7SL45P	-3.10154	0.0162091	down
NAE	RPS12P20	-1.04776	0.0162155	down
NAE	AL589655.1	-4.22748	0.0162219	down
AE	SMC2	0.698954	0.0162266	up
NAE	KLHL26	-0.696052	0.0162417	down
AE	PXMP2	-0.809075	0.016263	down
AE	CHD4	-0.945176	0.0162756	down
AE	GCC1	-0.699987	0.0162838	down
NAE	AP001206.1	-4.13783	0.0163005	down
NAE	PIAS4	-0.578832	0.0163234	down
AE	BORA	0.490577	0.0163364	up
NAE	AC016571.1	-3.14427	0.0163455	down
AE	FUZ	-0.654068	0.0163506	down
AE	TMEM131	0.412774	0.0163513	up
NAE	FOXO4	-0.829017	0.0163624	down
AE	AL133215.2	2.97866	0.0163906	up
NAE	RXYLT1	0.491884	0.0163996	up
NAE	AC073655.2	-1.37374	0.0164019	down
AE	NPC1L1	-3.42894	0.0164044	down
AE	AC010894.5	-1.58696	0.0164048	down
AE	AL353729.2	-4.20728	0.0164372	down
AE	RABGEF1	-1.05477	0.0164584	down
NAE	WDR92	0.815379	0.0164817	up
NAE	ATG101	-0.751022	0.0164823	down
AE	EFHD2	-0.584199	0.0164908	down
AE	LINC00115	-0.921662	0.0164927	down
AE	LINC00869	-0.38194	0.0164944	down
NAE	TVP23CP1	-3.47492	0.0164983	down
NAE	AP002381.2	-1.21142	0.0164995	down
NAE	RN7SL834P	-0.939024	0.0165102	down
NAE	SOS1-IT1	1.0492	0.0165135	up
NAE	POLA1	0.591937	0.0165177	up
AE	RPL36	-0.617608	0.0165178	down
AE	FGFR1OP2	0.402238	0.016524	up
NAE	ZC3H3	-0.58547	0.0165394	down
AE	AC092964.1	-2.5591	0.0165524	down
AE	Z94721.1	-1.34956	0.0165629	down
AE	ZNF703	-0.78039	0.0165826	down
AE	AC136475.9	-2.02842	0.0165991	down
AE	HCG4B	-1.60932	0.0165992	down
AE	FLOT1	-0.767465	0.0166078	down
AE	HLA-F	-0.678384	0.0166246	down
AE	MCC	-0.831593	0.0166323	down
NAE	TRAV41	1.62456	0.0166635	up
NAE	NEFM	2.41358	0.0166728	up
AE	AL022328.4	-0.794149	0.0166859	down
AE	C5AR1	-0.854364	0.0166937	down
AE	SGK1	-0.761042	0.0166975	down
NAE	KNL1	0.748058	0.0167113	up
NAE	TMX3	0.630134	0.0167144	up
NAE	RNU6-422P	-3.8305	0.0167156	down
NAE	TGFBR1	0.580711	0.0167388	up
NAE	ASIC3	-0.798364	0.0167423	down
AE	PDXDC1	0.422788	0.0167457	up
AE	HSPA1A	-1.0956	0.0167563	down
AE	PSENEN	-1.05339	0.0167596	down
NAE	AL603756.1	-1.12683	0.0167611	down
AE	SCGB3A1	-1.90067	0.0167638	down
NAE	TRIM58	-1.41497	0.0167664	down
NAE	PARD6A	-0.895995	0.0167766	down
NAE	MRPL55	-0.729177	0.0167787	down
NAE	SEC14L2	-1.05193	0.0168089	down
AE	MANEA	0.692433	0.0168355	up
AE	FDX1	0.428535	0.0168585	up
NAE	MINK1	-0.561044	0.0168614	down
NAE	ARL2BP	-1.34403	0.0168641	down
NAE	AL109755.1	-3.83355	0.0168742	down
AE	SEZ6	-1.77198	0.016888	down
NAE	ALMS1P1	-3.06119	0.0168972	down
AE	PSMD9	-0.569125	0.0169116	down
NAE	GTF2F1	-0.572481	0.0169122	down
NAE	MFSD1P1	-2.48351	0.0169421	down
NAE	S100A13	-1.04212	0.0169614	down
AE	SDF2	-0.616554	0.016988	down
NAE	TMEM30A	0.543084	0.0169973	up
NAE	GABPA	0.636576	0.0169994	up
NAE	CYB5R1	-0.707485	0.0170101	down
NAE	RCE1	-0.690491	0.0170123	down
AE	AC009041.4	-0.96495	0.0170179	down
AE	GUK1	-0.475856	0.0170218	down
AE	CD82	-0.925682	0.0170281	down
NAE	ZNF263	-0.489709	0.0170353	down
AE	ARFGEF2	0.437205	0.0170394	up
NAE	LILRB5	-1.44191	0.0170768	down
AE	JPT1	-0.633712	0.0171155	down
NAE	CD2	0.690561	0.0172107	up
AE	AC104461.1	-4.14287	0.0172262	down
AE	ST3GAL2	-0.726457	0.0172631	down
AE	RTEL1P1	-2.48285	0.0172665	down
NAE	AC069282.1	0.795921	0.0172848	up
AE	REPS2	-1.04911	0.0172867	down
AE	SMIM27	-0.894948	0.0173117	down
NAE	AC080080.1	1.79143	0.017328	up
AE	TALDO1	-0.69248	0.0173506	down
AE	APOBEC3A	-1.05956	0.0173601	down
NAE	ATP1B1	0.804196	0.0173657	up
AE	CLTB	-0.539786	0.0173718	down
NAE	AP002762.1	-1.78122	0.0173718	down
AE	TUSC2	-0.447042	0.0173781	down
NAE	AKNA	-0.57529	0.017414	down
NAE	DND1P1	-1.14699	0.0174514	down
AE	AC011933.3	-2.63884	0.0174604	down
AE	OR52P2P	-2.45725	0.0174701	down
AE	PFKFB4	-0.816966	0.017499	down
AE	RNVU1-15	-3.67122	0.0175002	down
NAE	PGGHG	-1.18755	0.0175168	down
AE	LARP4	0.515715	0.017525	up
NAE	POP1	0.608025	0.0175325	up
NAE	FAM66B	-1.26481	0.0175433	down
AE	ACACA	0.342119	0.0175449	up
AE	AC004233.3	-1.39027	0.0175527	down
NAE	RRAGC	0.56331	0.0175655	up
AE	NCAPH	0.774334	0.0175657	up
NAE	KRT18P57	-2.06152	0.0175687	down
AE	DGCR9	-1.01299	0.0175758	down
AE	PDE4B	-0.971861	0.0175838	down
NAE	AC099336.1	-4.07725	0.017598	down
AE	CNN2P1	-1.88271	0.0175983	down
AE	EDN1	-1.58498	0.0176023	down
AE	AC008735.2	0.64583	0.0176054	up
NAE	APPBP2	0.464289	0.0176177	up
NAE	RF02271	-1.50298	0.0176435	down
AE	SNORD72	-2.06764	0.0176548	down
AE	PFDN5	-0.36436	0.0176826	down
NAE	AL022328.3	-0.763837	0.0176834	down
NAE	SRP9	0.572883	0.0177011	up
AE	AC013394.1	-1.105	0.01771	down
NAE	CLIP2	-0.730039	0.0177434	down
AE	TESK2	-0.623235	0.0177446	down
NAE	GET4	-1.28694	0.0177539	down
AE	NFE4	-1.98238	0.0177692	down
AE	AMZ2P2	-3.6566	0.0177848	down
NAE	AL356423.1	-4.35869	0.0178155	down
AE	TGM2	0.895511	0.0178163	up
AE	HAL	-0.865185	0.0178212	down
AE	DDX52	0.536618	0.0178318	up
AE	AC007292.1	-1.35992	0.0178366	down
NAE	AL445931.1	-1.35812	0.0178388	down
NAE	FBXW4P1	-1.27332	0.0178564	down
NAE	PRKRIP1	-0.805713	0.0178629	down
AE	ISG15	-1.08939	0.0178698	down
NAE	PSAT1	0.90045	0.0178707	up
NAE	COX5B	-0.802888	0.0179035	down
NAE	AC002543.1	-1.9737	0.0179129	down
AE	DOCK4	-1.52964	0.0179382	down
NAE	MYL6	-0.915873	0.0179582	down
[truncated: 2,371 more rows]

## Sheet: Figure 3B
Description	AE:-LOG pvalue	NAE:-LOG pvalue
IL-6 mediated signaling	1.98904	0.384498
T cell chemotaxis	1.73251	0.303015
Cellular response to IL-6	1.3626	0.224291
C-C chemokine receptor activity	1.39622	0
Cell cycle	13.7055	0.290733
TP53 Regulates Transcription of Cell Cycle Genes	4.50307	1.45575
Interferon Signaling	2.12577	0.433404
IL-6 family signaling	1.38895	0

## Sheet: Figure 3C
		AE			NAE
		Baseline	Early stages		Baseline	Early stages
IL21 mRNA expression	Patient ID-12	0.026954	0.07267	Patient ID-10	0	0.017564
	Patient ID-17	0	0.250016	Patient ID-14	0.075166	0.11606
	Patient ID-25	0.01767	0.114101	Patient ID-18	0	0.118781
	Patient ID-30	0.092198	0.210412	Patient ID-19	0.105747	0
	Patient ID-31	0	0.057522	Patient ID-7	0	0.021727
	Patient ID-32	0.017474	0.192119
	Pvalue	0.0313		Pvalue	0.4375

## Sheet: Figure 3D
Z-Score	NAE Group					AE Group
	Patient ID-19	Patient ID-32	Patient ID-10	Patient ID-7	Patient ID-14	Patient ID-12	Patient ID-31	Patient ID-25	Patient ID-30	Patient ID-18	Patient ID-17
IL21	-1.91458	1.30075	-0.628451	-0.628451	-0.467684	-0.306918	-0.306918	0.175382	0.336148	0.818448	1.62228
CXCR5	-0.685153	0.352506	-1.50436	0.079438	-1.23129	0.844029	1.33555	1.33555	0.734801	-0.575925	-0.685153
ICOS	0.738602	0.0190574	-1.77697	-0.751478	-0.456862	-0.36621	1.40715	-0.468193	0.744267	1.50914	-0.598504
PDCD1	0.0296748	0.603729	-1.4336	-0.634427	-1.98514	0.727545	0.896385	1.24532	-0.037861	-0.00409308	0.592473
SH2D1A	0.0645581	-0.451138	-1.33599	-0.166519	1.86809	-0.245423	1.60038	-0.569495	0.690157	-0.797754	-0.656853
CXCL13	0.932505	0	-0.466252	0	-0.466252	-0.466252	1.39876	0.932505	0.466252	-2.33126	0
BCL6	-0.0740575	-0.0646249	0.706561	1.1639	-0.0334688	-2.30615	-0.971868	0.247222	0.520767	1.18391	-0.372184
TOX	-0.608362	-0.978557	-0.188333	0.502222	1.12871	0.146266	2.23217	-0.935842	-1.09958	-0.13138	-0.0673081
TOX2	-0.67004	0.103653	0.347977	-0.995806	0.347977	-1.32157	-0.507158	1.24383	2.09897	-0.588599	-0.0592301
BTLA	-0.211353	0.361906	-0.285665	-0.837693	1.71013	0.0328128	-1.05001	1.51904	0.775927	-0.816461	-1.19863
CD200	-0.587534	-0.234096	-0.638026	-0.688517	2.0885	0.573764	0.169834	1.28064	0.0688517	-1.39539	-0.638026
MAF	0.674286	1.26453	-0.400873	-0.584304	-2.47491	0.712425	0.405496	0.523545	0.0531636	-0.508026	0.334666
ASCL2	-0.548075	1.86764	0.0589942	-0.656929	-0.899757	0.121794	-0.99605	1.48247	-0.556449	-0.786716	0.913078
SELPLG	-0.0153343	1.16661	0.821674	-0.50422	-0.439621	-0.38818	-2.126	0.882685	-0.09748	-0.601918	1.30179

## Sheet: Figure 4A
	AE(mean)	NAE(mean)
CD8+T	0.99882	1.09685
CD4+T	1.02556	1.00792
CD4+CXCR5-ICOS+T	1.96812	1.08076
CD4+CXCR5+ICOS+T	1.86603	1.10714
CD8+CXCR5+ICOS+T	1.83502	1.2791
Th1/Th2	3.71349	1.56654
Tc1/Tc2	3.12611	2.54063
Th17	1.05605	1.59934

## Sheet: Figure 4B
		NAE													AE
		Patient ID-13	Patient ID-15	Patient ID-16	Patient ID-4	Patient ID-42	Patient ID-43	Patient ID-45	Patient ID-47	Patient ID-49	Patient ID-50	Patient ID-8	Patient ID-9	Pvalue	Patient ID-1	Patient ID-24	Patient ID-33	Patient ID-37	Patient ID-40	Patient ID-46	Patient ID-48	Patient ID-5	Patient ID-51	Patient ID-6	Pvalue
Tph	Baseline	9.82	5.3	8.17	8.03	10.97	9.83	6.5	7.83	4.92	4.1	10.5	9.57	0.5186	4.52	8.6	8.29	7.41	4.22	11.15	6.41	11.47	4.63	2.86	0.0195
	Early stages	16.55	5.21	4.9	14.35	11	14.07	5.37	8.58	4.58	7.87	7.33	9.3		18.77	9.54	8.83	6.02	12.42	11.37	7.04	15.76	13.81	12.44
Tfh	Baseline	3.83	1.1	4.5	3.54	1.05	2.69	0.85	1.84	1.51	1.34	4.17	0.97	＞0.9999	1.4	2.84	1.72	1.19	3.201	0.77	1.16	3.89	0.71	1.01	0.002
	Early stages	1.51	1.42	4.23	1.83	2.14	3.4	0.34	2.39	3.71	1.66	2.68	0.78		2.76	3.52	3.39	2.2	4.22	2.73	1.53	4.57	1.55	2.11
Th1/Th2	Baseline	0.43913	0.210251	0.489501	0.551344	0.458091	0.717356	0.025695	0.05881	0.396679	0.27517	0.639519	0.054305	0.8501	0.14	0.172942	0.161557	0.244087	0.273569	0.036739	0.077913	0.313586	0.062411	0.003503	0.0059
	Early stages	0.05	0.162851	0.574989	0.005925	0.114932	0.371166	0.14357	0.171301	1.06452	0.715271	0.506104	0.130021		0.848054	0.334208	0.393771	0.30943	0.480931	0.263447	0.0232	1.08599	0.509688	0.027898
*Excluded value

## Sheet: Figure 5B
gene_name	log2FoldChange	pvalue	group
AL359762.3	-1.80798	1.56e-08	Down
ASAP1-IT2	-3.21266	3.35e-07	Down
AC097376.2	-1.18342	3.76e-07	Down
AC006460.1	-3.31102	5.06e-07	Down
AC063965.1	-2.31447	5.39e-07	Down
RNU6-1257P	-2.63745	6.89e-07	Down
NIPBL	-0.928858	8.39e-07	Down
RB1CC1	-1.09341	8.67e-07	Down
AC068522.1	-2.95254	1.07e-06	Down
MME-AS1	-3.15541	1.43e-06	Down
AL731559.1	-2.60887	1.47e-06	Down
CCPG1	-1.347	1.88e-06	Down
LINC02084	1.05957	2.14e-06	Up
AHCTF1	-1.23838	2.2e-06	Down
PAN3	-0.938334	2.44e-06	Down
STRN3	-0.934353	2.72e-06	Down
AC007278.2	-1.71447	2.85e-06	Down
AHCTF1P1	-1.30257	3.02e-06	Down
RF00019	-2.54558	3.16e-06	Down
MAP3K2	-1.11919	3.2e-06	Down
ROCK1	-0.862739	3.67e-06	Down
C9orf84	-2.68831	3.78e-06	Down
HLA-DPA1	1.0013	3.9e-06	Up
BRAF	-0.904523	4.46e-06	Down
FANCB	-0.998691	4.74e-06	Down
MIR4639	-2.72215	4.76e-06	Down
PLD4	1.04818	4.77e-06	Up
FAR1	-0.968524	4.96e-06	Down
BRWD3	-0.86261	5.15e-06	Down
CPD	-1.04833	5.45e-06	Down
UHRF1BP1L	-0.98462	5.48e-06	Down
ELOCP19	-1.2031	5.53e-06	Down
OSMR	-1.71822	5.54e-06	Down
ZNF292	-1.07852	5.77e-06	Down
AGTPBP1	-0.82133	6.57e-06	Down
MTND3P12	-3.27941	7.03e-06	Down
BAZ2B	-1.30797	7.17e-06	Down
SHOC2	-1.00922	7.23e-06	Down
AC069549.1	-2.90545	7.38e-06	Down
PHF20L1	-0.875509	7.58e-06	Down
AC090695.1	-2.14761	7.6e-06	Down
SCARNA20	-3.94119	7.79e-06	Down
AL136115.2	-1.85302	7.84e-06	Down
NEURL1	1.21112	7.91e-06	Up
NUP58	-0.861127	8.24e-06	Down
EAF1-AS1	-1.26856	8.66e-06	Down
AL008729.1	-2.43036	8.68e-06	Down
ASPH	-1.13842	9.13e-06	Down
OSBPL8	-1.1963	9.51e-06	Down
AC099811.1	-1.75593	1.07e-05	Down
DDX28	0.86413	1.19e-05	Up
NFAT5	-1.0856	1.2e-05	Down
ZFYVE16	-1.00959	1.2e-05	Down
RN7SL431P	-1.9105	1.21e-05	Down
AC007365.1	-2.16479	1.26e-05	Down
AL157402.2	-1.90241	1.26e-05	Down
TMEM33	-0.987049	1.27e-05	Down
ACAP2-IT1	-1.44975	1.3e-05	Down
TBC1D23	-0.759536	1.32e-05	Down
PHB2	0.674295	1.32e-05	Up
HIF1A-AS2	-1.95852	1.35e-05	Down
RAB21	-0.777408	1.38e-05	Down
AC114947.2	-1.85403	1.42e-05	Down
ARHGEF37	-2.97519	1.51e-05	Down
ARID4A	-0.803448	1.51e-05	Down
ISOC2	0.922477	1.52e-05	Up
PPM1A	-1.03798	1.56e-05	Down
REV3L	-0.963645	1.61e-05	Down
RHCE	-2.69093	1.63e-05	Down
IL12RB1	0.462666	1.68e-05	Up
RF00019	-1.51589	1.71e-05	Down
NME8	-1.20489	1.85e-05	Down
RN7SL246P	-4.01101	1.89e-05	Down
MKLN1	-1.09418	1.92e-05	Down
AC122718.2	-2.25902	2.05e-05	Down
RICTOR	-1.21932	2.09e-05	Down
RPL9P33	-2.49582	2.09e-05	Down
DNAJC3	-1.17119	2.2e-05	Down
AC016949.1	-1.64254	2.22e-05	Down
RNU6-226P	-2.3237	2.35e-05	Down
SKAP2	-1.11599	2.36e-05	Down
PPP3CA	-1.11639	2.39e-05	Down
AC092652.1	-2.10282	2.49e-05	Down
PA2G4P6	-1.4163	2.59e-05	Down
FCHO2	-1.17989	2.67e-05	Down
AL035071.2	-2.07193	2.7e-05	Down
PIAS1	-0.802541	2.71e-05	Down
ABHD12B	-2.1586	2.76e-05	Down
STAG2	-0.945081	2.83e-05	Down
PDZD8	-0.931611	2.9e-05	Down
SNORA28	-2.28332	2.94e-05	Down
TTN	-0.867849	2.94e-05	Down
AC007114.1	1.94143	2.95e-05	Up
NRXN1	-2.94043	3.1e-05	Down
SETX	-0.892996	3.11e-05	Down
BIRC2	-0.662732	3.14e-05	Down
PCNX1	-0.923956	3.15e-05	Down
NCOA2	-0.840275	3.19e-05	Down
SYNJ1	-0.688554	3.2e-05	Down
ARG1	-1.76047	3.21e-05	Down
TIMELESS	0.447072	3.22e-05	Up
KCNQ1OT1	-1.28707	3.26e-05	Down
TRBV10-1	3.66266	3.28e-05	Up
HLA-DRA	0.752461	3.3e-05	Up
AL390957.1	-1.44805	3.32e-05	Down
MIER1	-1.08452	3.41e-05	Down
MBOAT2	-1.67866	3.49e-05	Down
AC089984.2	-3.00597	3.52e-05	Down
CELF2-AS1	-1.33619	3.67e-05	Down
BOD1L1	-0.989206	3.74e-05	Down
RC3H1	-1.14532	3.79e-05	Down
AC108727.1	-1.95193	3.81e-05	Down
IPMK	-1.31734	3.82e-05	Down
TTLL1	0.866148	3.88e-05	Up
BNIP3P40	-3.87505	3.95e-05	Down
RN7SL441P	-2.28583	3.95e-05	Down
RF00019	-1.1014	4.03e-05	Down
AC087241.4	-1.78377	4.04e-05	Down
ANKRD12	-0.98885	4.18e-05	Down
KPNA1	-0.674779	4.23e-05	Down
AC018926.3	-1.55552	4.24e-05	Down
FNIP1	-1.26201	4.27e-05	Down
HIGD2A	0.90625	4.3e-05	Up
AP003117.1	-2.49965	4.44e-05	Down
AL589990.1	-3.01218	4.46e-05	Down
CUL3	-0.787728	4.59e-05	Down
USP9X	-0.910277	4.62e-05	Down
MAD1L1	0.746971	4.63e-05	Up
AL139407.1	-1.48146	4.71e-05	Down
FOLR2	0.895442	4.78e-05	Up
ARMCX3	-0.613185	4.82e-05	Down
AC092652.3	-1.94784	4.82e-05	Down
TREML3P	-1.65145	4.96e-05	Down
RPS15AP10	-1.86467	5.04e-05	Down
DOCK11	-0.890393	5.06e-05	Down
EVI2B	-1.26374	5.07e-05	Down
KCNH7	-2.47237	5.07e-05	Down
VPS13B	-0.754776	5.09e-05	Down
AC008277.1	-2.2539	5.18e-05	Down
AC009299.3	-1.42121	5.2e-05	Down
JMJD1C	-1.09569	5.2e-05	Down
KIAA0825	-1.73679	5.3e-05	Down
PKN2	-0.922576	5.31e-05	Down
PRDM5	-2.27365	5.36e-05	Down
AC069236.1	-1.82993	5.37e-05	Down
DACH1	-1.40909	5.38e-05	Down
AC009716.1	-1.94702	5.4e-05	Down
AC004900.1	-1.37969	5.45e-05	Down
RAB18	-0.640178	5.45e-05	Down
CPEB4	-0.851377	5.48e-05	Down
VPS8	-0.825618	5.59e-05	Down
GOLGA5P1	-1.83864	5.68e-05	Down
AL163051.2	-1.50302	5.72e-05	Down
ITPR2	-0.857497	5.83e-05	Down
ITCH	-0.696116	5.9e-05	Down
SNX13	-0.808295	5.94e-05	Down
SH3D19	-2.22674	5.96e-05	Down
KMT2C	-0.714129	6.01e-05	Down
CDY4P	-4.60129	6.08e-05	Down
DCUN1D1	-0.947541	6.16e-05	Down
AC096558.1	-2.37935	6.31e-05	Down
SEC22B	-0.769836	6.52e-05	Down
KIAA1109	-0.831745	6.52e-05	Down
CHUK	-0.671217	6.78e-05	Down
AC006946.1	-1.46625	6.87e-05	Down
SCAF11	-0.82888	6.87e-05	Down
ARID4B	-0.851914	6.87e-05	Down
ZNF654	-0.766151	6.95e-05	Down
SKIL	-1.34838	7.21e-05	Down
ETF1P2	-2.15701	7.32e-05	Down
PRMT1	0.589739	7.42e-05	Up
ATP11B	-0.915099	7.79e-05	Down
MTMR10	-0.850172	7.8e-05	Down
INTS6	-0.738805	7.82e-05	Down
RF00019	-3.83205	7.97e-05	Down
ARL5B	-1.41764	8.02e-05	Down
IGHV3-72	3.86079	8.27e-05	Up
AC234775.3	-1.34312	8.31e-05	Down
AC022973.3	-1.46064	8.33e-05	Down
PLD1	-0.718743	8.38e-05	Down
ESCO1	-0.874127	8.4e-05	Down
RF00019	-3.92699	8.43e-05	Down
FAM126B	-1.31579	8.47e-05	Down
RBPJ	-0.740444	8.58e-05	Down
AC007673.1	-2.46466	8.64e-05	Down
PICALM	-0.877241	8.8e-05	Down
CACUL1	-0.833712	8.91e-05	Down
AL031281.1	-2.11714	8.98e-05	Down
ACAP2	-0.794082	9.24e-05	Down
VAV3	-0.53421	9.25e-05	Down
PPP1CB	-1.05324	9.32e-05	Down
PHIP	-0.907306	9.33e-05	Down
SENP6	-0.635927	9.52e-05	Down
AC134669.1	-3.15852	9.61e-05	Down
EIF4E3	-1.00198	9.77e-05	Down
AC114878.2	-1.2386	9.81e-05	Down
TBK1	-0.730129	9.85e-05	Down
ARHGAP26-IT1	-2.19325	9.96e-05	Down
AP001885.1	-1.93536	0.000100203	Down
ZDHHC17	-0.689798	0.000100218	Down
TRAV24	2.92209	0.000102485	Up
RCOR3	-0.661968	0.000102824	Down
KPNA4	-0.760729	0.00010436	Down
AC104763.3	-2.95572	0.000105269	Down
AP002336.1	-2.183	0.000106298	Down
AGA	0.542097	0.000108946	Up
SPTB	-1.95851	0.000110609	Down
MCTP2	-1.26447	0.000111377	Down
SMARCA5	-0.639516	0.000111637	Down
GK-IT1	-2.16153	0.000113627	Down
SETD2	-0.577303	0.000113697	Down
AC011978.2	-1.86574	0.000114993	Down
ABI1	-0.597712	0.000115234	Down
ZNF148	-0.844465	0.000115487	Down
MYO6	-1.16433	0.000115866	Down
CD55	-1.03541	0.000116439	Down
PIK3CA	-0.899915	0.000118921	Down
CDC42BPA	-1.35612	0.000118967	Down
APC	-0.843916	0.000119916	Down
CCDC186	-0.893458	0.000121113	Down
PPM1G	0.426812	0.000121945	Up
RASA1	-0.648411	0.00012209	Down
ACSL3	-0.719281	0.000122293	Down
SENP5	-0.925417	0.000123419	Down
RPS6KA5	-1.04248	0.000126351	Down
UBE2H	-0.562526	0.000127596	Down
CALD1	-1.82328	0.000129601	Down
SCYL2	-0.836827	0.000129637	Down
FARP1	-0.973871	0.00013017	Down
MYO5A	-0.673121	0.000131918	Down
HSPA7	1.3878	0.000131984	Up
AC002553.2	-1.60804	0.000132572	Down
USP8	-0.593222	0.000133371	Down
SPTY2D1OS	-1.84653	0.000133512	Down
HLA-DMA	0.760831	0.000136108	Up
TANC2	-0.938205	0.000137127	Down
ARFGEF1	-0.625397	0.000137219	Down
KDM7A	-0.698397	0.000137379	Down
AC006441.1	-2.23147	0.000138175	Down
7-Mar	-0.950193	0.000142705	Down
EDN1	-3.02665	0.000143272	Down
MRPS33	0.751658	0.000143414	Up
ZNF638	-0.670767	0.000144686	Down
AC023509.6	-2.45819	0.000146415	Down
AC003681.1	-1.15179	0.000148116	Down
PJA2	-0.829699	0.000148163	Down
LYPD2	1.97446	0.000149678	Up
FOXP1	-1.19307	0.000149848	Down
PALM	2.44774	0.000149849	Up
AC092652.2	-1.82654	0.000150757	Down
PARP8	-0.572432	0.000151751	Down
PLAU	-3.64233	0.000153381	Down
MLST8	0.789065	0.000154085	Up
BIRC6-AS2	-1.73101	0.000155066	Down
ATRX	-0.883392	0.000155306	Down
SLC38A2	-0.58314	0.000156149	Down
AC098869.2	-1.80922	0.000157296	Down
FBXO38	-0.69126	0.000157919	Down
POU2F1	-0.893819	0.00015803	Down
DSC2	-1.33631	0.000158274	Down
SLC35F5	-0.735487	0.000158343	Down
DICER1	-0.620748	0.000160538	Down
TET2-AS1	-2.16649	0.000165027	Down
PPP1R12A	-0.676599	0.000166897	Down
LYST	-0.891258	0.000171662	Down
GPR160	-0.952769	0.000172817	Down
AL590723.1	-1.43553	0.000174412	Down
ANKHD1	-0.79279	0.000174579	Down
RF00019	-3.05422	0.000176486	Down
AP001033.2	-1.29688	0.000177321	Down
NUP50	-0.664898	0.000178597	Down
CTBS	-0.923915	0.000184276	Down
GOLGB1	-0.656331	0.000185424	Down
TANK	-0.710877	0.000186424	Down
AC009996.1	-1.89972	0.000190689	Down
KIF1B	-0.990268	0.000191657	Down
AC118465.1	-2.44756	0.000192809	Down
ADAM17	-0.728272	0.000193491	Down
MTND4P14	-1.64455	0.000194894	Down
SLC8A1-AS1	-2.06827	0.000195432	Down
NR3C1	-0.712383	0.000196312	Down
MIR548E	-1.71774	0.000198968	Down
MED13	-0.723385	0.000199323	Down
WASHC4	-0.629557	0.000199545	Down
CCNH	-0.768171	0.000199756	Down
BROX	-0.893706	0.000201087	Down
OSBPL9	-0.470856	0.000201555	Down
RPL10AP6	0.885671	0.000201815	Up
TAX1BP1	-0.756294	0.000203556	Down
SLK	-0.639898	0.000204512	Down
AC107871.1	-1.02583	0.000204607	Down
DSE	-0.794741	0.000205065	Down
WDR26	-0.710229	0.000205382	Down
BMP2K	-0.85174	0.000206634	Down
Z98749.1	-1.90808	0.000208507	Down
AL158163.1	-1.09797	0.000209793	Down
TOR1AIP2	-0.951942	0.000210228	Down
AL139807.1	-2.23915	0.000213374	Down
AC022973.4	-1.58329	0.000213467	Down
NAB1	-0.560142	0.000215993	Down
DARS-AS1	-1.40804	0.000216428	Down
AL161725.1	-1.2844	0.000222764	Down
RNU6ATAC24P	-1.3378	0.000223138	Down
LRRK2	-1.25321	0.000224034	Down
AC015971.1	-1.30911	0.000225775	Down
MPI	0.624661	0.00022804	Up
GAREM1	-1.91925	0.000228057	Down
TPRKBP2	-2.51221	0.000228586	Down
TREML4	-1.7176	0.000229173	Down
AC023510.1	-2.05562	0.000229982	Down
PSME4	-0.918096	0.000230035	Down
AC010761.3	-1.30782	0.000231489	Down
STAG1	-0.609397	0.000234321	Down
HYMAI	-2.2448	0.000237092	Down
RF00019	-3.63054	0.000238038	Down
CST3	0.867158	0.000240378	Up
AL133243.2	-1.50279	0.00024196	Down
ZNF74	0.766509	0.000242423	Up
AC007342.9	-1.49475	0.000243168	Down
RPLP0P6	0.651146	0.000243579	Up
CRIPT	-0.757838	0.000246322	Down
CCDC163	1.60205	0.00024653	Up
RNU6-469P	-3.09673	0.000247563	Down
AC018529.3	-1.33465	0.000250779	Down
SIGMAR1	0.617452	0.000252366	Up
EXOC6	-0.877713	0.000252678	Down
SMCHD1	-1.12309	0.000253221	Down
YAF2	-0.85332	0.000253787	Down
RPGR	-1.06868	0.000255866	Down
SCAMP1-AS1	0.625081	0.000256093	Up
AL390195.2	-1.23036	0.00025694	Down
ANKDD1A	-1.08895	0.000258789	Down
SLMAP	-0.63677	0.000259021	Down
GDAP2	-0.699262	0.000262659	Down
AC055839.1	-1.23236	0.000265743	Down
ITSN2	-0.539219	0.000265969	Down
LYNX1	1.26896	0.000266643	Up
GPBP1	-0.63978	0.000266923	Down
ENO4	-2.65976	0.000268464	Down
SAP30L-AS1	-0.94057	0.000270909	Down
CHIC2	-0.751377	0.000273695	Down
CD58	-0.774572	0.000274128	Down
MIF4GD	0.451693	0.000276267	Up
RPS19	0.748181	0.000277613	Up
DNM1P35	2.26772	0.000278131	Up
HIVEP1	-0.828422	0.000278956	Down
DPYD-AS2	-1.97321	0.000278996	Down
AC008533.1	-2.76242	0.000280114	Down
RAB8B	-0.728551	0.000280166	Down
AC100763.1	-2.95266	0.000281739	Down
TMBIM4	-0.891065	0.000281817	Down
TMED5	-0.865775	0.000285043	Down
RPL29	0.721709	0.000286213	Up
AC009303.2	-1.52918	0.00028684	Down
PCM1	-0.837918	0.000290366	Down
GAPVD1	-0.543095	0.000291586	Down
STXBP5	-0.985115	0.000292452	Down
ADPGK-AS1	-0.984432	0.000293277	Down
CREBRF	-0.665653	0.000294398	Down
CAB39	-0.704632	0.000297214	Down
RF00017	-2.57364	0.000298007	Down
AL137789.1	-2.05024	0.000298251	Down
IGFBP4	0.882037	0.000298278	Up
AL157838.1	-0.881942	0.000301075	Down
CDC73	-0.759892	0.000304081	Down
RBMS1	-0.57647	0.000308915	Down
CIR1	-0.966401	0.000310384	Down
USP15	-0.808198	0.000310706	Down
AL031772.1	-1.4053	0.000310975	Down
TRAV26-2	2.2919	0.000314531	Up
UBE2W	-0.935551	0.000318893	Down
CYP4F22	1.25829	0.000319537	Up
AC007878.1	-1.0512	0.000320355	Down
MTCYBP23	-2.85323	0.000321585	Down
CTNNAL1	-1.52471	0.000324302	Down
ARHGAP15	-0.892429	0.000324836	Down
PTEN	-1.01756	0.000326869	Down
AL157394.1	-1.03738	0.000328189	Down
CD74	0.712564	0.000329589	Up
ATP7A	-0.799989	0.000330229	Down
ZBTB20	-1.19339	0.000333715	Down
AKAP9	-0.746666	0.000334282	Down
PHF3	-0.538911	0.000334992	Down
SPRY3	-0.737988	0.000338314	Down
ZNF652	-0.764667	0.00033987	Down
MIR548AC	-3.61977	0.000340448	Down
PCMTD1	-0.723724	0.000341306	Down
AC011825.2	-1.64882	0.000341309	Down
CTSW	0.82819	0.000343081	Up
HIPK3	-0.668244	0.000345288	Down
TPT1P10	-2.5567	0.000345782	Down
ANKRD44	-0.587645	0.000346862	Down
FAM214A	-0.837687	0.000355418	Down
WDFY3	-1.21266	0.000355498	Down
SH3GLB1	-0.664872	0.000355729	Down
IL1RAP	-1.14318	0.000356747	Down
HIF1A	-1.01509	0.000365103	Down
NABP1	-1.46122	0.000366495	Down
PARP3	0.755287	0.00036745	Up
AFTPH	-0.667719	0.000368637	Down
AL139022.1	-1.26076	0.000371493	Down
TLR1	-1.05625	0.000371988	Down
USP34	-0.838974	0.000373496	Down
PKHD1L1	-1.70931	0.000374129	Down
GPA33	0.811881	0.000374471	Up
RF02116	-2.19278	0.00038138	Down
DPY19L3	-0.715454	0.00038406	Down
CCNL1	-1.15622	0.00038477	Down
AC068580.4	-1.86173	0.0003857	Down
MRPS12	0.708315	0.000387483	Up
TP73-AS1	0.61707	0.000387917	Up
GNA13	-0.872567	0.000388065	Down
AGFG1	-0.816618	0.000389214	Down
DTYMK	0.608042	0.000392017	Up
CMBL	-2.31436	0.000394935	Down
STXBP3	-0.688206	0.000395954	Down
INO80D	-0.96976	0.000397133	Down
FYB1	-0.855212	0.000398766	Down
AC022784.1	4.05433	0.000399884	Up
SRPK1	-1.22241	0.000400116	Down
CRK	-0.634915	0.000404457	Down
NAP1L4P1	-1.33903	0.000406566	Down
CC2D2B	-0.964927	0.000406656	Down
RIT1	-1.00377	0.000407573	Down
MAGEF1	0.898946	0.000409563	Up
MTMR6	-0.693817	0.000410408	Down
AL592148.3	-1.3248	0.000414733	Down
SOD2	-1.4463	0.00041959	Down
AP001962.1	-1.39102	0.000424657	Down
KIAA1551	-1.10756	0.000426147	Down
AL031281.2	-1.25041	0.000429318	Down
HLA-DPB1	1.04291	0.000430291	Up
UBR3	-0.711348	0.000437416	Down
B3GNT10	-0.907355	0.000438905	Down
SLC40A1	-1.12987	0.000440682	Down
GSTP1	0.722126	0.000441936	Up
AC015987.1	-1.65795	0.00044196	Down
AC079210.1	-4.22998	0.00044695	Down
RN7SL364P	-3.29595	0.000448952	Down
RLF	-1.08149	0.000449206	Down
GNAQ	-0.741415	0.000449547	Down
RPL11P3	-1.40248	0.00045016	Down
IL2RB	0.733781	0.000452469	Up
SOD2	-1.63745	0.00045289	Down
UBR5	-0.55813	0.000454311	Down
GMCL1	-0.621875	0.00045983	Down
PPP3R1	-0.74225	0.000461902	Down
TRAV19	1.62308	0.000462656	Up
GALNT5	-3.42202	0.000465885	Down
TACC1	-0.589591	0.00047014	Down
MKNK1-AS1	-1.09777	0.000470893	Down
NRDC	-0.710047	0.000471439	Down
ALPK2	-1.97829	0.000475209	Down
FNDC3B	-0.747823	0.000479955	Down
LPP	-0.818184	0.000481586	Down
CELF2	-0.543761	0.000481827	Down
PPP4R2	-0.634386	0.000482965	Down
LRRN1	-1.94163	0.000487324	Down
DDX60L	-1.00387	0.000488478	Down
BANF1	0.769386	0.000489158	Up
CYB5R4	-0.674822	0.00048936	Down
ZFAND6	-0.568649	0.00049462	Down
AC000123.3	-1.03935	0.000496729	Down
PURB	-0.557951	0.000500552	Down
MARF1	-0.802295	0.000502178	Down
SRM	0.669864	0.000502521	Up
FMR1	-0.650159	0.000505947	Down
AIRN	-2.16967	0.000511361	Down
TRAPPC6A	1.0694	0.000518782	Up
LBR	-0.70591	0.000521064	Down
MRPL43	0.74783	0.000521361	Up
SMDT1	0.654449	0.000523531	Up
LIN7A	-1.4842	0.000523728	Down
AC007494.3	-2.98845	0.000525776	Down
APEX1	0.638912	0.000529913	Up
AC084290.1	-3.18656	0.000531593	Down
EIF3K	0.530842	0.000532422	Up
TLR4	-1.08598	0.000535577	Down
ULK3	0.781244	0.00053603	Up
RPS5	0.591091	0.000536398	Up
AFF4	-0.7917	0.000537033	Down
COL6A3	-1.64228	0.000542579	Down
GTDC1	-0.672216	0.000552557	Down
KIDINS220	-0.614672	0.000554077	Down
RNU7-181P	-2.2489	0.000555232	Down
TAB2	-0.663049	0.000555397	Down
IL10RA	0.344255	0.000555696	Up
AC009951.1	-1.15492	0.000561852	Down
CWC22	-0.537795	0.00056241	Down
TEX54	-3.22886	0.000569465	Down
CCNI	-1.01905	0.000569837	Down
TRIM58	-2.09205	0.000570518	Down
TMX4	-0.644383	0.000572738	Down
BCAT2	0.804247	0.000572901	Up
SNRK-AS1	-1.31795	0.000573241	Down
HLA-DMB	0.614281	0.000574661	Up
MIR3198-1	-1.97166	0.000575207	Down
MICAL2	-0.827784	0.000576121	Down
RRM2P3	-1.11364	0.000578412	Down
TRIP12	-0.639039	0.00058	Down
USF3	-0.823721	0.000583267	Down
PDE6B	0.809252	0.000583323	Up
PTBP3	-0.852106	0.000586144	Down
TROVE2	-1.19482	0.000586894	Down
RNF103	-0.794024	0.000587689	Down
ROCK2	-0.708944	0.000588116	Down
SBNO1	-0.660887	0.000594908	Down
AC068790.4	-2.04071	0.000598773	Down
ZMYM2	-0.563135	0.000604787	Down
PTGER2	0.549142	0.000605127	Up
MAP2K6	-0.573946	0.000606446	Down
AC092881.1	-1.54239	0.000607437	Down
MTCO2P5	-4.20994	0.000607485	Down
DYNLT3	-0.637035	0.000611404	Down
QKI	-0.586091	0.000611724	Down
VAPA	-0.551456	0.000614312	Down
RPL18AP3	0.614198	0.000614625	Up
PXK	-0.675042	0.000615005	Down
BRCA1	-0.841106	0.000616181	Down
RAP2C	-0.667042	0.000618827	Down
ERGIC2	-0.793984	0.000622892	Down
GPR65	-0.844373	0.000628915	Down
ATXN7	-0.726725	0.000630448	Down
AL021707.7	-1.31153	0.000631653	Down
UBE2B	-0.974447	0.000632781	Down
CEACAM21	0.797357	0.000632974	Up
ZFC3H1	-0.592887	0.0006358	Down
BBIP1	-0.654195	0.00063766	Down
IGHD	0.936041	0.000638883	Up
YIPF4	-0.678756	0.000641662	Down
CAPZA1	-0.887572	0.000646296	Down
RF00019	-1.19112	0.000647652	Down
RPL10	0.628096	0.000649466	Up
PRTN3	-2.34912	0.000650834	Down
DNAJB6	-0.630087	0.000651443	Down
THAP5	-0.866145	0.000656259	Down
AP006222.1	-2.16245	0.000657418	Down
COMTD1	0.817235	0.000658723	Up
AC006238.2	-1.77895	0.000662311	Down
ATG12	-0.609635	0.000665689	Down
AC006064.2	-1.51729	0.000667588	Down
RIOK3	-0.908436	0.000667863	Down
SPOPL	-0.701439	0.000668734	Down
RPSAP75	-3.12326	0.000669418	Down
SND1-IT1	-1.90075	0.000670442	Down
USP38	-0.731501	0.000673655	Down
USP10	-0.817599	0.000680306	Down
TMED3	0.496779	0.000680601	Up
BRD3OS	0.680846	0.000681511	Up
RAD21	-0.604762	0.0006842	Down
DOCK5	-1.23704	0.000689108	Down
TBC1D15	-0.705322	0.000689583	Down
COL4A3BP	-0.532456	0.000691147	Down
CDKL5	-0.857156	0.000692466	Down
IMP4	0.649746	0.000692886	Up
PBDC1	0.556736	0.000693587	Up
BACH1-IT2	-1.19786	0.000698754	Down
TRIM33	-0.673897	0.000701363	Down
TRBC2	0.735907	0.00070155	Up
MYNN	-0.692557	0.000702493	Down
AC005540.1	-1.53634	0.000702661	Down
CWF19L2	-0.791844	0.000703314	Down
U73169.1	-1.39337	0.000705032	Down
NAMPT	-1.51041	0.000709114	Down
RNA5SP146	-3.70792	0.00071299	Down
SOS2	-0.881286	0.000714255	Down
PEMT	0.655923	0.000717787	Up
AC023813.2	-2.45361	0.000720626	Down
DHX40	-0.585063	0.000720699	Down
AC092620.3	-1.75956	0.000727251	Down
NIFKP6	-1.54178	0.000727752	Down
ATG2B	-0.715591	0.000728895	Down
OSBPL6	-1.67133	0.000730258	Down
MON2	-0.52635	0.000730669	Down
NOTCH2NLA	-0.91016	0.000732117	Down
FAM20A	-1.62333	0.000733746	Down
RBM18	-0.713387	0.000733802	Down
TNRC6B	-0.607645	0.000737643	Down
RMND5A	-0.715479	0.000740426	Down
TMCC3	-1.19734	0.000741668	Down
CUTA	0.597763	0.00074269	Up
RALGAPB	-0.489755	0.000744006	Down
AL445220.1	-1.07916	0.000744543	Down
AC110792.2	-1.70833	0.000747224	Down
RAB5A	-0.649909	0.000749916	Down
NBN	-0.845118	0.000750556	Down
ACSL4	-0.859449	0.00075123	Down
HSD17B11	-0.878811	0.000753447	Down
BTN3A3	0.353218	0.000754732	Up
TMEM143	0.567137	0.000755754	Up
RNF26	0.467521	0.00075639	Up
COMMD4	0.83324	0.00075656	Up
CREB5	-1.26951	0.000756779	Down
TOP1	-0.56776	0.000759982	Down
HSDL2	-1.18227	0.000761021	Down
Z95152.1	-1.32451	0.000763186	Down
AC007998.5	-1.99187	0.000769876	Down
RPL6	0.617685	0.000772721	Up
PDS5B	-0.782803	0.000774505	Down
NIN	-0.622872	0.000778761	Down
PTPN12	-0.757965	0.000778946	Down
AC135626.1	-3.46793	0.000779769	Down
ZNF222	-1.24011	0.00078268	Down
RPL7A	0.703673	0.000782737	Up
PDIA4	0.655228	0.000784707	Up
COPZ2	0.963287	0.000789755	Up
TVP23B	-0.634469	0.000789809	Down
XKR7	1.1344	0.000793345	Up
CHD1	-0.801732	0.000800089	Down
SH3GL1P1	-0.697266	0.000800391	Down
OGFRL1	-0.711576	0.000801435	Down
TRAV3	1.21207	0.000801567	Up
AC004656.1	-0.704898	0.000802914	Down
DOK6	-0.940236	0.000805279	Down
AGO3	-0.565297	0.000806298	Down
C1GALT1	-0.568868	0.000807903	Down
LPCAT2	-1.07278	0.000811366	Down
C11orf54	-0.506476	0.000815305	Down
ERBIN	-0.627515	0.000817932	Down
NPM1P26	-1.30718	0.000819075	Down
REL	-0.92963	0.000820553	Down
MORC3	-0.619957	0.000822062	Down
RRM2B	-0.638836	0.000824397	Down
AC018628.2	-2.22791	0.000827968	Down
IDH2	0.476759	0.000828975	Up
FSTL1	-1.8205	0.000829111	Down
RPL18	0.645875	0.000830235	Up
C2orf27A	0.960527	0.000833598	Up
SEC62	-0.784991	0.000834515	Down
ZRANB1	-0.655931	0.000836579	Down
PNPLA8	-0.933806	0.000840804	Down
BX890604.2	0.788274	0.000843635	Up
FBXL15	0.551323	0.000846833	Up
MIR320E	-1.46752	0.000852001	Down
RANBP2	-0.922032	0.00085211	Down
EPG5	-0.448516	0.000853226	Down
AC021078.1	-0.860012	0.000853804	Down
DNAJC30	1.01688	0.000858762	Up
AL591846.1	-1.88787	0.000862664	Down
AP003469.3	-2.52382	0.000862751	Down
BACH1-IT1	-1.01642	0.000864958	Down
AC104563.1	0.813741	0.000865956	Up
AC005839.1	-0.95158	0.000870462	Down
SLC7A11	-1.45431	0.000872453	Down
SWT1	-0.690081	0.000873246	Down
AC006059.1	-1.0951	0.000873334	Down
SLC6A8	-1.74767	0.000873576	Down
GIPC1	0.674178	0.000874653	Up
RPL27	0.655768	0.000884371	Up
KIF5B	-0.581058	0.00088531	Down
AP002907.1	-1.10448	0.000886017	Down
SMIM24	-2.37052	0.00088642	Down
ITPRID2	-0.503959	0.000887076	Down
KIAA0232	-0.783663	0.000890473	Down
RPS7	0.459079	0.000893519	Up
DCP2	-0.572599	0.000893524	Down
MPL	-1.4619	0.000899336	Down
IL32	0.68214	0.000899483	Up
RF00019	-1.83036	0.000901838	Down
CHMP2B	-0.723927	0.000904165	Down
MOSPD2	-0.926612	0.000905606	Down
HOXB4	0.833736	0.000907054	Up
CCDC200	-0.793234	0.000907932	Down
RPS12P20	-1.38173	0.000909189	Down
RPL13P12	0.721828	0.000910666	Up
UBXN4	-0.402329	0.000913975	Down
UBR2	-0.856534	0.000915903	Down
SENP7	-0.631946	0.000919411	Down
IVNS1ABP	-1.13073	0.000920434	Down
GAB1	-0.996796	0.000925851	Down
ABCA5	-0.850475	0.000926467	Down
AAAS	0.745825	0.000927547	Up
AC002558.2	-2.16913	0.000928454	Down
TCL1A	1.11427	0.000933889	Up
SERINC1	-0.61768	0.000939677	Down
AC067930.4	2.40146	0.00094122	Up
MOSPD1	-0.900901	0.000942176	Down
LCOR	-0.782691	0.000945929	Down
FBXW9	0.641293	0.000950507	Up
TMEM42	0.862053	0.000956221	Up
STAM2	-0.722646	0.000960584	Down
AZIN1	-0.770105	0.000962546	Down
GPR141	-0.881292	0.000966906	Down
ITPA	0.735877	0.000969024	Up
TMF1	-0.78071	0.000971546	Down
AC002543.1	-1.88365	0.000972251	Down
WAPL	-0.492717	0.000972399	Down
RNA5SP493	-1.69013	0.000977418	Down
PSMD6-AS2	-0.872002	0.000977522	Down
SP3	-0.54986	0.000978073	Down
ZMYM3	0.490715	0.000979294	Up
SPAG9	-0.81697	0.00098041	Down
AC009927.1	-1.37053	0.000985884	Down
RN7SL552P	-2.43562	0.000986123	Down
MRPS21	0.761101	0.000986318	Up
AC027290.2	-1.26414	0.000986765	Down
CD3D	0.865164	0.000989348	Up
ZNF407	-0.470142	0.000992824	Down
PPP6R3	-0.646608	0.000992872	Down
XRN1	-0.625184	0.000995136	Down
BNIP3L	-0.634614	0.000996315	Down
IGKV1D-17	4.33881	0.000996601	Up
PAPOLG	-0.62139	0.000999469	Down
SPP1	-2.40863	0.000999642	Down
CPSF1	0.715956	0.00100555	Up
COP1	-0.858942	0.001007	Down
EXOSC5	0.734949	0.00100857	Up
URM1	0.490269	0.00101162	Up
AC005920.2	-2.98647	0.0010125	Down
LTN1	-0.65628	0.00101261	Down
SYCP2	-0.859756	0.0010141	Down
MIA3	-0.444758	0.00101655	Down
MIR646HG	-0.980719	0.00101871	Down
AP3B1	-0.523518	0.00102057	Down
GINM1	-0.538455	0.00102066	Down
6-Mar	-0.489393	0.00102133	Down
YTHDF3	-0.818606	0.00102672	Down
AL121603.2	-1.1165	0.00103416	Down
TMOD3	-0.772872	0.00103748	Down
MIR644A	-1.9324	0.00104151	Down
SLC25A6	0.711985	0.00104168	Up
PPP4R3B	-0.559945	0.00104368	Down
KMT5B	-0.441882	0.00104495	Down
FIBCD1	2.72054	0.0010453	Up
RPS14	0.665384	0.00104858	Up
RNA5SP492	-3.32808	0.00105179	Down
LRRC37A16P	-0.908798	0.00105364	Down
AC100830.1	-1.57098	0.0010545	Down
AC068790.2	-2.14403	0.00105474	Down
EPB41	-0.579978	0.00105481	Down
FAS	-0.741784	0.00105527	Down
AC020978.7	-1.2905	0.00105582	Down
NDUFB11	0.583227	0.00106226	Up
N4BP1	-0.77136	0.00106243	Down
EIF3F	0.464423	0.00106296	Up
ARHGEF26	-1.49328	0.00106346	Down
IFNL3P1	3.18567	0.00106415	Up
AC016747.3	-1.50422	0.00106821	Down
COX5A	0.541032	0.00107252	Up
TNPO1	-0.764659	0.00107321	Down
CASC1	-1.96195	0.00107356	Down
GCC2	-0.728158	0.00107414	Down
FAM210B	-1.43551	0.00109181	Down
HSPBP1	0.583464	0.00109506	Up
AL132656.4	-1.53053	0.00109731	Down
RPL13	0.611275	0.00109812	Up
MARK3	-0.524004	0.00109847	Down
IGLV1-51	1.42823	0.00110144	Up
RUNDC3A	-2.58213	0.00110702	Down
IKBIP	-1.31365	0.00111004	Down
C6orf203	0.543458	0.00111141	Up
RF00019	-3.71785	0.00111321	Down
PIKFYVE	-0.480026	0.00111368	Down
DGKI	-3.1472	0.00111533	Down
ZEB1	-0.73856	0.0011156	Down
ZYG11B	-0.531518	0.0011176	Down
CCDC125	-1.04376	0.00111974	Down
CDC42	-1.04164	0.00111977	Down
SIRT1	-0.682377	0.00112739	Down
HSPE1P18	-1.24476	0.00113632	Down
SMAD4	-0.523427	0.00113726	Down
BACH1	-0.812224	0.0011407	Down
SMILR	-1.91867	0.00114561	Down
MPP5	-0.814588	0.00114716	Down
CEP350	-0.606982	0.00114717	Down
MBD5	-0.504059	0.00115162	Down
AC023794.3	1.38502	0.00115575	Up
TSPAN4	0.725738	0.00116291	Up
SLCO4C1	-0.974377	0.00116457	Down
ERCC1	0.664384	0.00117155	Up
PPIA	0.584233	0.00117466	Up
AC104809.2	1.35919	0.00117619	Up
ANKRD22	-1.44094	0.00118013	Down
AL021068.2	-2.59375	0.00118053	Down
Z99129.4	-0.865208	0.00118181	Down
DYNC1I1	-1.84485	0.00118397	Down
UBLCP1	-0.694993	0.0011843	Down
LAMTOR3	-0.695734	0.00118482	Down
AL049869.3	-1.06393	0.00118561	Down
GPRC5C	1.27229	0.00118819	Up
RPS8	0.590349	0.00118885	Up
BEND7	-1.56634	0.00119569	Down
QPCT	-1.17521	0.00119591	Down
MED13L	-0.623581	0.00119927	Down
ZNF451-AS1	-1.31826	0.00120383	Down
VANGL2	2.56614	0.001205	Up
MIR548P	-3.18216	0.00121141	Down
MALAT1	-0.902929	0.00121325	Down
SDHA	0.418341	0.00121676	Up
NCOA1	-0.696186	0.00121742	Down
CHD8	-0.385667	0.00121997	Down
PNPLA4	0.794413	0.00122172	Up
TDP2	-0.881271	0.00122207	Down
AL592494.3	1.83729	0.00123338	Up
CYCSP52	-1.78038	0.00123489	Down
AC114939.1	-1.92524	0.00123491	Down
NOV	-1.73393	0.00123499	Down
CLIP1	-0.444751	0.00123713	Down
AGFG2	0.732981	0.00124101	Up
PPM1B	-0.895754	0.00124201	Down
SMARCB1	0.466486	0.00124875	Up
LINC-PINT	-1.74367	0.001249	Down
ATP1A1-AS1	-0.683966	0.00124947	Down
TET2	-0.803015	0.00125591	Down
GRAMD1C	-1.43565	0.00125757	Down
RTN3	-0.938212	0.00125775	Down
DCAF6	-0.629667	0.00126044	Down
AC114495.2	-1.2429	0.00126436	Down
PHTF1	-0.816431	0.0012673	Down
PHF19	0.38457	0.00126786	Up
HBA2	-2.96786	0.00127001	Down
AC099811.5	-1.42841	0.00127435	Down
PTPRC	-0.607394	0.00127539	Down
AC007390.2	-1.0051	0.00127648	Down
RPL5P23	-1.92717	0.00128747	Down
OXLD1	0.91387	0.001291	Up
ITGB3	-1.54186	0.00129105	Down
RF00156	-3.16713	0.00129771	Down
AC010285.3	-1.00529	0.0013014	Down
AF230666.2	-2.29892	0.00130472	Down
OSGIN2	-0.769332	0.00131021	Down
EXOC1	-0.479724	0.00131222	Down
AGO2	-0.490884	0.00131339	Down
EEF1A1P3	-1.77825	0.00131725	Down
LINC01977	-4.01382	0.0013173	Down
TMEM109	0.532445	0.00131733	Up
RPUSD2	0.890319	0.00131891	Up
PPP1R12B	-1.13846	0.00132548	Down
PRMT1P1	-1.5216	0.00132726	Down
RNU6-37P	-3.53223	0.00133247	Down
PTRHD1	0.674506	0.00133723	Up
NSUN3	-0.448029	0.00133861	Down
RCC1L	0.486821	0.00134001	Up
KLHL5	-0.769726	0.00134256	Down
TMCO4	0.503781	0.0013433	Up
LXN	-0.655712	0.0013437	Down
SDHAF1	0.714066	0.00135474	Up
AC025034.1	-1.43261	0.00135499	Down
SCAMP3	0.523511	0.00135856	Up
AC010627.1	-1.78015	0.0013736	Down
FAM129A	-1.28271	0.00139455	Down
PELI2	-0.564934	0.00139465	Down
TRIM24	-0.47078	0.0013965	Down
TTN-AS1	-0.732309	0.00139908	Down
COA4	0.525512	0.00140419	Up
AC018926.1	-1.30415	0.00140471	Down
MAPK14	-0.851279	0.00140518	Down
GPCPD1	-0.652129	0.00140688	Down
NUFIP2	-0.524698	0.00140705	Down
TRDV3	1.93365	0.00141045	Up
ARHGEF10L	0.713269	0.00141569	Up
SMG1	-0.566302	0.00141587	Down
CDK14	-1.04441	0.00141784	Down
MME	-1.98714	0.00141812	Down
AC110769.3	-2.51701	0.00142457	Down
C15orf61	0.58272	0.00142478	Up
SLC15A4	-0.818333	0.00142674	Down
DNPEP	0.428168	0.00142828	Up
NBPF26	-0.894766	0.00142973	Down
MPP7	-0.455724	0.00143202	Down
RIF1	-0.730084	0.0014328	Down
LBH	0.657841	0.00143465	Up
CROCC2	1.3983	0.00143775	Up
SUCO	-0.727285	0.00144117	Down
STMN3	0.867711	0.0014456	Up
ACTG1P3	-0.882656	0.00145785	Down
RF00019	-1.64924	0.00146133	Down
CRYBG1	-0.569785	0.00146266	Down
TMOD1	-2.23358	0.0014666	Down
FBXL5	-0.71465	0.00146793	Down
USP3	-0.521571	0.00146804	Down
RAB3GAP2	-0.550235	0.00147238	Down
OMG	-1.09304	0.00147967	Down
AL031770.1	-1.51637	0.00147992	Down
SAMD4A	0.847058	0.00147992	Up
AC093752.1	-0.606285	0.00148696	Down
RNF11	-0.849897	0.00148722	Down
AC073107.2	-1.15531	0.00149569	Down
TMEM134	0.717174	0.00150237	Up
CENPUP2	-1.43393	0.00150388	Down
RGS18	-1.23908	0.00150425	Down
YIPF6	-0.500219	0.00150445	Down
MMP9	-2.25397	0.00150945	Down
AL109755.1	-2.89543	0.0015134	Down
DCPS	0.575183	0.00151428	Up
RPL10P16	0.571868	0.00151865	Up
NLRP9P1	-1.62968	0.00152701	Down
AC009754.1	-1.8992	0.00153153	Down
LSM4	0.775824	0.00153341	Up
NPR3	-2.12449	0.00153567	Down
AC108010.1	-0.555299	0.00153723	Down
MTND5P32	-2.42869	0.00153741	Down
CLTC	-0.624943	0.00153888	Down
USP3-AS1	-1.17838	0.00154075	Down
MMRN1	-1.7122	0.00154265	Down
STK17A	-0.664135	0.00154447	Down
CAV2	-1.72514	0.00154585	Down
PAK2	-0.798862	0.0015557	Down
RNU6-1016P	-1.15385	0.0015569	Down
FAAP100	0.574102	0.00155856	Up
MFN1	-0.53317	0.00156417	Down
RPS18P9	-1.00497	0.00156459	Down
AL353662.1	-2.33719	0.00156606	Down
ATAD2B	-0.519274	0.00156628	Down
MAP2K4	-0.935984	0.00157596	Down
SNRK	-0.720776	0.00157939	Down
9-Sep	0.417431	0.00158282	Up
ABI3	0.662785	0.00158841	Up
LINC02361	0.947091	0.00158902	Up
FRYL	-0.614907	0.00159232	Down
TUT7	-0.826772	0.00159452	Down
AC009951.2	-1.39589	0.0015964	Down
GCA	-1.20852	0.00159993	Down
HBA1	-3.11051	0.00160151	Down
AC005096.1	-2.22816	0.00160355	Down
SNRNP25	0.783827	0.00160553	Up
CDPF1	0.665238	0.00160799	Up
PRR13P2	-2.3395	0.0016093	Down
ANGPT1	-1.24597	0.00160945	Down
RNU6-1100P	-3.51124	0.00161239	Down
PHACTR1	-1.53611	0.00161291	Down
AC008937.3	-1.17177	0.0016134	Down
RYBP	-0.603849	0.00162603	Down
AC012557.1	-0.950708	0.00162607	Down
MYO16-AS1	-2.74828	0.0016287	Down
TCP11L2	-0.832961	0.00163191	Down
YIF1A	0.659357	0.00163529	Up
AC008443.6	-1.64873	0.00164315	Down
AL589935.1	-1.07379	0.00164369	Down
TPR	-0.533205	0.0016438	Down
AC114760.2	-1.26665	0.00164715	Down
FRMD4B	-0.616087	0.00164807	Down
LYSMD3	-0.648714	0.00164948	Down
MESP1	1.91901	0.00165328	Up
AC123567.2	-2.43364	0.00165512	Down
AC107959.2	-1.89278	0.00165562	Down
AL360270.1	-1.22868	0.0016602	Down
GSTK1	0.592332	0.00166232	Up
NCKAP1	-1.03847	0.00166968	Down
GAPT	-1.02539	0.00167705	Down
PGAM5	0.608245	0.00168151	Up
AF230666.1	-1.08825	0.00168954	Down
CCDC144A	-2.65381	0.0016911	Down
OGA	-0.607117	0.00169122	Down
CR1	-1.12967	0.00169767	Down
IL1A	-2.80317	0.00169785	Down
SCN9A	-1.13376	0.0017024	Down
SPATA1	-1.13346	0.00171192	Down
DLL1	0.95339	0.00171611	Up
AP003108.4	-1.56029	0.00171914	Down
BLOC1S4	0.579872	0.00172308	Up
AL132780.5	-1.44961	0.00172724	Down
ARIH1	-0.625978	0.00172792	Down
CCDC115	0.455607	0.00172911	Up
ZNF66	-0.952262	0.00173104	Down
AP003072.5	-1.69558	0.00173316	Down
QPRT	0.657613	0.00173641	Up
RNU4-62P	-1.88008	0.00173813	Down
CC2D2A	-1.22818	0.00173901	Down
PAFAH1B3	0.626054	0.00173907	Up
LZTS1	1.5554	0.00173932	Up
AC005776.2	-1.57187	0.00174118	Down
ATF2	-0.6405	0.00174333	Down
RPL19	0.646369	0.00174534	Up
IGHA2	1.88594	0.00174652	Up
NCR3	0.686213	0.00174887	Up
NRXN2	1.20249	0.00175099	Up
MIR6731	-1.83654	0.00175205	Down
DPY19L1P1	-1.19417	0.0017535	Down
CUL4B	-0.637666	0.00175758	Down
HLA-F-AS1	-0.770819	0.00176955	Down
LINC-PINT	-0.972972	0.00177118	Down
PRKG1	-1.71607	0.00177863	Down
AC004884.2	-1.29936	0.0017831	Down
SP100	-0.528741	0.00178529	Down
DEAF1	0.426522	0.00178613	Up
AC005070.3	-1.04882	0.00178842	Down
AC092718.7	-1.38098	0.00179292	Down
SLC25A32	-1.23719	0.00179482	Down
ZNF281	-0.897686	0.00179781	Down
HSD17B8	0.809176	0.0018011	Up
RAPGEF2	-0.659885	0.0018052	Down
TM6SF1	-0.64119	0.00180536	Down
FN1	1.61995	0.0018054	Up
AL049840.5	-1.19261	0.00180794	Down
YBX3	-1.12252	0.00181342	Down
FAM173A	0.855679	0.0018158	Up
NUTM2A-AS1	-0.423703	0.00181784	Down
TFPI	-1.48541	0.0018223	Down
AL035563.1	0.990572	0.0018255	Up
FLVCR1	-0.6786	0.00182697	Down
Z83843.1	-1.01146	0.00182964	Down
PPP2R2A	-0.584469	0.00183009	Down
DCTD	0.351799	0.00184087	Up
NLRP2	1.50609	0.00184469	Up
POLD2	0.584923	0.00184505	Up
KREMEN2	1.51994	0.00185855	Up
PDCD2	0.347426	0.00186633	Up
TMEM154	-1.22948	0.00187318	Down
AC093752.2	-1.08071	0.00187546	Down
RP2	-0.738838	0.0018839	Down
TLK2P1	-0.767907	0.00188573	Down
RNU2-6P	-2.18017	0.00188778	Down
ATL1	-0.957188	0.00189035	Down
KLHL28	-0.709543	0.00189276	Down
FRY	-0.980482	0.00189542	Down
KLHDC7A	2.16545	0.00189796	Up
AC009554.2	-0.993075	0.00190451	Down
NAALADL1	0.78609	0.00192109	Up
ALAS2	-3.56454	0.00192251	Down
LINC01890	-1.71059	0.00192254	Down
RN7SL172P	-1.27848	0.00193064	Down
AC109587.1	-0.904682	0.00193418	Down
NOP56	0.472328	0.0019344	Up
C11orf24	0.56335	0.00193839	Up
PUM2	-0.676445	0.00195464	Down
POC1B	-0.668623	0.00195536	Down
STK38L	-0.558884	0.00195827	Down
AL451123.1	-1.03184	0.00196542	Down
MMADHC	-0.607346	0.00196578	Down
RNU7-3P	-1.73274	0.00196644	Down
SNORA12	-2.53999	0.00197561	Down
TMEM147	0.659464	0.00197566	Up
GPR155	-0.618041	0.00198516	Down
TBL3	0.426901	0.00198598	Up
PRDM10	-0.516611	0.00199568	Down
AP002444.1	-3.60499	0.00199834	Down
CLIC3	0.835514	0.00199881	Up
NT5C2	-0.751547	0.00199889	Down
AL118508.4	-1.63409	0.00200162	Down
ZNF34	0.609208	0.00200404	Up
AP003696.1	-2.31888	0.00200858	Down
LIN54	-0.616138	0.00201558	Down
RNU6-790P	-2.67349	0.00201702	Down
TELO2	0.689155	0.00202878	Up
REXO4	0.570811	0.00203594	Up
SPON2	0.747541	0.0020363	Up
CEP295	-0.57909	0.0020419	Down
BSPRY	1.32251	0.00204205	Up
PIGW	0.816311	0.00204405	Up
PIK3CG	-0.723262	0.0020453	Down
AC026401.1	-2.035	0.00204561	Down
TOMM40	0.823743	0.00204803	Up
AC011379.1	-2.09377	0.00204929	Down
ACTR3	-0.667347	0.00205794	Down
AC008114.1	-1.55295	0.00205865	Down
AC108471.1	-4.26062	0.00206381	Down
NPEPPS	-0.524944	0.00207005	Down
AC092718.8	-1.44172	0.00207117	Down
RN7SL798P	-1.57685	0.00207581	Down
AL049840.1	-0.724553	0.00207808	Down
RPL18A	0.731625	0.00207879	Up
TRNT1	-0.524464	0.00208345	Down
AC010878.1	-2.69484	0.00208709	Down
RPS6	0.611777	0.00208799	Up
AC087276.3	-3.11722	0.00209163	Down
PPP1R2P1	-1.18577	0.00209277	Down
AC012181.1	-1.09	0.00209307	Down
MATR3	-0.96768	0.00209467	Down
STRN	-0.584047	0.00209489	Down
AL022722.1	-2.10204	0.0020983	Down
RNF10	-0.883352	0.00209921	Down
AC027514.1	-1.51825	0.00211322	Down
ARNTL	-0.598832	0.00211475	Down
ITM2C	1.01457	0.00211643	Up
MRPL53P1	-2.04346	0.00211843	Down
RN7SKP296	-1.42557	0.00212423	Down
AC092620.2	-1.88166	0.00212613	Down
PGAM1P8	-1.22847	0.00212751	Down
RF00019	-2.96546	0.00212786	Down
CEP170	-0.483707	0.00212906	Down
SCLT1	-0.777491	0.00212981	Down
RNU6-795P	-3.2023	0.00215132	Down
AC069431.2	-1.94913	0.00215383	Down
SCRN3	-0.54288	0.00216637	Down
TXNL1	-0.497532	0.00216915	Down
LRRFIP1	-0.514158	0.0021715	Down
FAM13B	-0.536945	0.00217618	Down
THAP4	0.364099	0.00217687	Up
ATP23	0.954143	0.00218211	Up
FBXL20	-0.681833	0.00218709	Down
AC104763.1	-2.15662	0.0021903	Down
MDM2	-0.68827	0.0021954	Down
C5orf67	-2.2666	0.00220204	Down
AL451007.1	-1.76836	0.00220494	Down
DIP2B	-0.665713	0.00220674	Down
AC106882.1	-1.60605	0.00221344	Down
A3GALT2	-1.54118	0.00221363	Down
SAR1A	-0.678538	0.00221864	Down
IFNGR1	-0.483731	0.00222244	Down
DMXL2	-0.638283	0.00222858	Down
DUSP7	0.734304	0.00222969	Up
GCNT1P3	-1.79166	0.00223001	Down
GRB10	-0.995005	0.00223517	Down
NUP98	-0.599754	0.00223547	Down
PAPOLA	-0.599363	0.00223661	Down
TRIB2	0.56833	0.00223772	Up
ELL2	-0.849807	0.00224062	Down
TPPP3	1.09631	0.0022426	Up
AL158206.1	-1.37077	0.0022452	Down
IVD	0.442608	0.00224549	Up
NCOR1	-0.56148	0.00224601	Down
IL6ST	-0.836161	0.00224611	Down
SPX	-1.5715	0.00224701	Down
ARMC8	-0.454804	0.0022512	Down
PDCD4	-0.646962	0.00225541	Down
ARHGEF12	-1.14085	0.00226176	Down
AC011933.2	-2.00361	0.00226983	Down
ATRAID	0.479645	0.00227259	Up
PRPS1	0.431531	0.00227887	Up
AP000560.1	-1.38771	0.00227927	Down
AC066616.2	-2.62762	0.0023095	Down
AC022149.2	-1.92475	0.00230989	Down
MED24	0.405157	0.00231343	Up
ZNF230	-0.845813	0.00231409	Down
TRDV1	1.8761	0.00231617	Up
AC135983.5	1.98734	0.00231807	Up
USP5	0.507155	0.00232075	Up
AF001548.2	-1.01531	0.00232505	Down
TRBV13	1.24916	0.00232728	Up
AC073517.1	-1.41377	0.00232826	Down
AC007728.3	-0.893416	0.0023308	Down
WDR47	-0.496428	0.00233372	Down
VCPIP1	-0.699976	0.00233554	Down
RASA2	-0.748297	0.00233634	Down
GPR55	0.815696	0.00233848	Up
RF00019	-2.14462	0.00234138	Down
FOCAD	-0.533999	0.00234983	Down
SPCS2P4	-1.20273	0.00235282	Down
ANKRD33B	-0.953319	0.0023571	Down
EIF5B	-1.07888	0.00236793	Down
AC144521.1	-2.60884	0.00236879	Down
PRADC1	0.730011	0.00237035	Up
PAQR3	-0.75886	0.00237475	Down
CD1C	0.843894	0.0023748	Up
AL513327.1	-1.15348	0.00237882	Down
RNU6-638P	-0.974278	0.0023825	Down
QARS	0.375721	0.0023847	Up
AC100774.1	-1.61042	0.00238494	Down
PRSS30P	1.3247	0.00239239	Up
GZMM	0.996518	0.00239398	Up
CSNK1A1	-0.396468	0.00239935	Down
AL035530.2	-1.45922	0.00239954	Down
AC010320.3	-2.11595	0.00241367	Down
FNDC3A	-0.445684	0.00242588	Down
RHOC	0.765885	0.00242781	Up
AC073655.1	-1.76725	0.00243172	Down
DDB2	0.462969	0.00243415	Up
RNF13	-0.820914	0.00243706	Down
MGAM2	-2.326	0.00244854	Down
PAOX	0.494952	0.00244866	Up
CACNA1D	-1.16046	0.00245631	Down
UPF2	-0.535162	0.00246197	Down
RPL10A	0.607021	0.00246437	Up
HBB	-2.8693	0.00246648	Down
BPTF	-0.479383	0.00247648	Down
ARPIN	1.18808	0.00247823	Up
CD46	-0.645715	0.00247913	Down
PCYT2	0.63825	0.00248356	Up
SBK1	0.58562	0.00248552	Up
MIR2355	-1.72824	0.0024859	Down
TTC31	0.553466	0.00248642	Up
AC087749.1	-1.91697	0.00248958	Down
CAD	0.446118	0.00249661	Up
TSC22D2	-0.858148	0.00249722	Down
CKLF	-0.926644	0.00249883	Down
GIT1	0.493188	0.00250445	Up
IRAK3	-0.594255	0.00250534	Down
RSF1	-0.502258	0.00250952	Down
DDX6	-0.66446	0.00251052	Down
AQP3	0.965832	0.00251347	Up
FHDC1	-1.57761	0.00251849	Down
DCTN4	-0.609825	0.00252944	Down
AC068473.2	-2.11259	0.00253779	Down
KMT2E	-0.459128	0.0025399	Down
CASC19	-1.94391	0.00254831	Down
TMEM14C	0.515995	0.00255598	Up
AHDC1	0.558138	0.00255734	Up
SOAT1	-0.48928	0.00255896	Down
RIPOR3	-0.796283	0.00256734	Down
AP000919.1	-1.04488	0.0025742	Down
AKR1B1	0.426171	0.00258546	Up
AP001922.3	-1.6622	0.00258897	Down
MAL	0.849223	0.00260329	Up
ALG1	0.516801	0.00261313	Up
MCM5	0.506089	0.00261473	Up
MIR8064	-1.95564	0.00262152	Down
AZIN1-AS1	-2.45322	0.00262899	Down
FGFR1OP2	-0.514696	0.00264542	Down
EPHA2	1.33638	0.00265	Up
KLHL15	-0.88411	0.00265209	Down
VWF	-1.30875	0.00266142	Down
ADORA2A-AS1	-2.01397	0.00266424	Down
IQGAP2	-0.540041	0.00266553	Down
RPS16P5	-2.09195	0.00266782	Down
SPDYA	-1.15442	0.00268093	Down
LRRC8B	-0.675171	0.00268211	Down
GNAI3	-0.618438	0.00268396	Down
TLR6	-1.1059	0.00268996	Down
EIF4EP1	-0.894103	0.00269137	Down
RNU6-407P	-2.5065	0.00269544	Down
AZI2	-0.543999	0.00270265	Down
ADAMTS14	1.32444	0.00270763	Up
GHDC	0.488199	0.0027079	Up
CTDSPL	-1.43904	0.00270979	Down
AC091814.1	-1.69857	0.00271887	Down
SUZ12	-0.500314	0.00272759	Down
RPL12	0.732717	0.00273469	Up
AC099811.4	-1.38844	0.00275424	Down
RNU6-190P	-2.16484	0.00275729	Down
CISD3	0.725039	0.00275891	Up
BMF	0.534266	0.00275934	Up
PDXP	0.768911	0.00276186	Up
ATXN1	-0.446319	0.00276271	Down
SMIM11A	1.40185	0.0027673	Up
AC015871.4	-1.77457	0.00276829	Down
CLEC4G	1.31241	0.00277886	Up
NGLY1	-0.415229	0.00277912	Down
BNIP2	-0.514483	0.0027843	Down
AL136310.1	-1.83671	0.00278628	Down
WAC	-0.415684	0.0027911	Down
PI16	1.1915	0.00279145	Up
MED23	-0.683355	0.00279288	Down
TRMT61A	0.779147	0.00280494	Up
NEFLP1	-2.35299	0.00280689	Down
MIR4298	-1.64685	0.00280744	Down
SNRPD2	0.546485	0.00281244	Up
AC091185.1	-0.950682	0.00281963	Down
RNU6-1082P	-2.2272	0.00282553	Down
CCT7	0.397203	0.00283893	Up
TRNAU1AP	0.638418	0.00283979	Up
SFRP4	-1.84795	0.00284079	Down
AC245052.7	-2.63859	0.00284114	Down
AC007336.1	-0.951282	0.0028457	Down
CHPT1	-0.946513	0.00285556	Down
HDHD5	0.555495	0.0028624	Up
PRPF38A	-0.466785	0.00286257	Down
SNX10	-0.875313	0.00287532	Down
IDS	-0.655623	0.00287611	Down
ADAM33	2.77865	0.00289149	Up
C3orf18	0.952891	0.00290299	Up
CTHRC1P1	-3.54255	0.00290665	Down
WDR46	0.423791	0.00290943	Up
RRP9	0.642267	0.00290946	Up
RAVER2	-0.706647	0.0029174	Down
ENTPD1	-0.809972	0.00291802	Down
STK3	-0.68486	0.00291925	Down
GZMB	0.771479	0.00292274	Up
AL512306.3	-0.929999	0.00292663	Down
AC026771.1	-1.50803	0.00292748	Down
RPL3	0.550803	0.00292771	Up
EIF1AXP1	-0.601361	0.00293211	Down
TBL1XR1	-0.648008	0.0029388	Down
AC025917.1	-1.15102	0.00294005	Down
AC073111.5	0.732724	0.00294067	Up
SGO1-AS1	-0.866096	0.00294106	Down
AC005391.1	-1.90759	0.00294543	Down
PTBP2	-0.846547	0.00294742	Down
LPGAT1	-0.50301	0.00294752	Down
PLXNC1	-0.909899	0.00294954	Down
ADIPOR1	-1.03438	0.00295101	Down
GAS5	0.512499	0.00295323	Up
PPP1R3G	1.63598	0.00296383	Up
UBE2D1	-0.861227	0.00296453	Down
STK17B	-0.686312	0.00296794	Down
TRIM49D1	3.74648	0.00297408	Up
RPS29P14	-2.99457	0.0029753	Down
AC098613.1	1.11909	0.00298134	Up
PPP2R3C	-0.576765	0.00298338	Down
AL160287.1	-1.30852	0.00298438	Down
GALNT3	-0.621451	0.00298475	Down
AC018607.1	-2.04811	0.00298863	Down
DOCK8	-0.570996	0.00299974	Down
FLAD1	0.610978	0.00300091	Up
RN7SKP16	-1.33323	0.00300466	Down
FBXW7-AS1	-2.39185	0.00300796	Down
PAXX	0.802609	0.00302272	Up
SAXO2	2.2889	0.00302393	Up
YTHDC1	-0.611556	0.00302535	Down
SSBP4	0.703341	0.00303127	Up
AC084871.1	-2.24908	0.00303592	Down
FXYD2	2.00125	0.00304353	Up
SELP	-1.43621	0.00304719	Down
EMC10	0.569844	0.0030476	Up
FBXO7	-0.831631	0.00305436	Down
RPS29P12	-3.3779	0.00305829	Down
TLR2	-0.812739	0.00305852	Down
PROS1	-1.9472	0.00306297	Down
AC023051.1	-1.6837	0.00306609	Down
DENND4A	-0.723594	0.00307001	Down
SRPK2	-0.597711	0.00307144	Down
DPH2	0.567585	0.00307388	Up
AC105277.1	-1.67949	0.00307454	Down
SLC25A39	-1.58971	0.00307565	Down
SNHG11	0.818295	0.00307884	Up
AL353625.1	-1.01153	0.00308149	Down
GTF2IP4	-0.791235	0.00308165	Down
UFC1	0.438022	0.00309202	Up
ITM2BP1	-1.32515	0.00309232	Down
NAPSB	0.973261	0.00309439	Up
ACSS1	0.342523	0.00309822	Up
MICD	-1.88839	0.0031002	Down
TNFSF13B	-0.910956	0.00310247	Down
BAZ1A	-0.762997	0.00310267	Down
F5	-0.926984	0.00310378	Down
NEK7	-0.638212	0.00310629	Down
AC093724.1	1.0944	0.00310954	Up
HMGCS1	-0.740808	0.00311186	Down
USP32	-0.892901	0.00311244	Down
UGGT1	-0.46801	0.0031161	Down
RYR1	0.887926	0.00312013	Up
FASTK	0.676038	0.00312067	Up
USP48	-0.388089	0.00312374	Down
TMEM150A	0.536143	0.00312718	Up
DYRK4	0.730885	0.00312901	Up
WDR18	0.66141	0.00313269	Up
ABHD14A	0.909633	0.00313344	Up
AC091132.2	-1.29393	0.0031365	Down
C5orf58	-0.866882	0.00313702	Down
RPL7P52	-2.30295	0.00313826	Down
VAMP8	0.720489	0.00313975	Up
UBE2E2	0.609661	0.00315103	Up
DPH3	-0.677769	0.00315691	Down
DDX3X	-0.677298	0.00316213	Down
CISH	0.890138	0.00316244	Up
CXCL8	-2.53573	0.00316626	Down
LINC02362	-1.53212	0.00316989	Down
UBA6	-0.814604	0.00317235	Down
MYH10	-1.13692	0.003179	Down
TRIM23	-0.697827	0.00318068	Down
SUMO4	-1.16506	0.00318376	Down
GBE1	-0.541898	0.00318502	Down
NDUFS2	0.427461	0.00318756	Up
RGPD6	-1.81962	0.00318815	Down
GLS	-0.691717	0.00319795	Down
MRPS7	0.479657	0.0032009	Up
SAMD9	-0.867759	0.00320116	Down
AL031282.2	0.917777	0.00320504	Up
AC001226.2	-1.3445	0.00320751	Down
AL358115.1	-1.84001	0.00320998	Down
ANO5	-1.1377	0.00321053	Down
AL162742.1	-2.28115	0.00322066	Down
ERI1	-0.523106	0.00322725	Down
SLC52A2	0.653837	0.00324098	Up
CDKN1C	0.8256	0.00324521	Up
MICU2	-0.353976	0.00325317	Down
YME1L1	-0.399427	0.00326617	Down
DPYD-IT1	-1.39999	0.00327032	Down
PHPT1	0.864361	0.00327049	Up
EHBP1	-0.57412	0.00327144	Down
JAM3	-1.25513	0.00328107	Down
MIR373	-2.22395	0.00329497	Down
KDM5B	-0.71501	0.00329698	Down
AC010247.2	0.994061	0.00330168	Up
RAB27A	-0.56886	0.00330631	Down
AC073172.2	-3.15326	0.00333271	Down
AC126474.2	-0.759762	0.003338	Down
AC138035.2	-2.07158	0.00333979	Down
STK25	0.589609	0.00334025	Up
TRBV9	1.07722	0.0033473	Up
TAB3	-0.500006	0.00335139	Down
SNX16	-0.587457	0.00335457	Down
ROGDI	0.848367	0.00335627	Up
AC040904.1	-2.17687	0.00335915	Down
ELF1	-0.522033	0.00336017	Down
Z93022.1	-1.25885	0.00336266	Down
HELLPAR	-1.52772	0.00336914	Down
UBR4	-0.469445	0.00337354	Down
AL136320.1	-1.45808	0.00337995	Down
AC234781.1	-2.09025	0.00338254	Down
SAP130	-0.409951	0.00338266	Down
MED14	-0.638231	0.0033849	Down
AES	0.638549	0.00338529	Up
CEP135	-0.700216	0.00339103	Down
MPZL3	-1.06058	0.0033962	Down
DENND2C	-1.09973	0.00340382	Down
SUCNR1	-1.63108	0.00341135	Down
ZDHHC24	0.530523	0.00341981	Up
AC109826.1	0.833628	0.00342128	Up
AC007834.2	-1.90038	0.00342286	Down
TRAC	0.63154	0.00343749	Up
DPP3	0.470423	0.00343977	Up
TNKS	-0.458032	0.00344038	Down
VPS4B	-0.483116	0.00344087	Down
KLHL2	-0.688088	0.00344367	Down
KIAA1324	-1.49835	0.00344736	Down
CYLD	-0.626861	0.00344918	Down
GATAD2B	-0.594697	0.00346257	Down
RN7SL842P	-1.92443	0.00346588	Down
TRPM6	-1.59949	0.00346837	Down
FEM1C	-0.746633	0.00346981	Down
IFRD1	-1.18968	0.00347508	Down
APPL2	-0.543919	0.00348379	Down
AC087164.1	-1.21632	0.00348834	Down
FAM217A	-1.09723	0.00349059	Down
LARP4B	-0.382146	0.0034906	Down
ATP5MC2	0.581191	0.00349223	Up
MOB1A	-0.718237	0.00349311	Down
ACSS3	-1.75034	0.00349649	Down
CTSL	0.982319	0.00349772	Up
AL356968.2	-1.37739	0.00350389	Down
MOB4	-0.767772	0.00350586	Down
CDK5	0.714592	0.00351148	Up
BCL7A	0.565945	0.00351228	Up
ERI3	0.384275	0.00351806	Up
CYP2S1	0.756365	0.00353278	Up
NAGPA	0.532332	0.00354152	Up
AL732372.2	-1.14782	0.00356103	Down
NDUFS3	0.525653	0.00356164	Up
ZDHHC4P1	-1.69749	0.00356947	Down
SNRPB	0.54341	0.0035717	Up
SNCA	-1.53954	0.00357414	Down
FCER2	0.620842	0.00357687	Up
HIBADH	0.576526	0.00357778	Up
MRPL11	0.714127	0.00357933	Up
MYO16	-1.72663	0.00359494	Down
ADNP	-0.540242	0.00361092	Down
LINC01136	-1.71142	0.00361458	Down
FOXK2	0.437478	0.0036169	Up
AC036103.1	-1.14432	0.00362755	Down
ATP5F1D	0.553083	0.00363521	Up
AC127070.4	-0.777193	0.00363938	Down
AL110115.2	-1.57111	0.00364569	Down
KIAA2026	-0.580425	0.00364795	Down
HOOK3	-0.571616	0.00365438	Down
AC116533.1	0.801946	0.00366285	Up
C4orf33	-0.53778	0.00366697	Down
AL031658.1	-2.77536	0.00367678	Down
TRIM65	0.421656	0.00368284	Up
AC066613.2	-1.30075	0.00368606	Down
AL512504.1	-2.26648	0.00368845	Down
DOLK	0.705399	0.00368867	Up
RPL35P3	-2.52514	0.00370512	Down
VPS26A	-0.415906	0.00370521	Down
RIOX1	0.676112	0.00370913	Up
SULT1B1	-0.985645	0.00371109	Down
CLSTN1	0.37863	0.00371509	Up
MED12L	-1.1129	0.00372545	Down
AEN	0.660717	0.00373231	Up
AC015914.1	-1.70199	0.00373271	Down
R3HCC1	0.652479	0.00373908	Up
SOS1-IT1	-1.00404	0.00374002	Down
ZBTB11	-0.720153	0.00374007	Down
AC091045.1	-1.14207	0.00374442	Down
AC087286.1	-2.58696	0.00374703	Down
AC004057.1	1.3869	0.00375014	Up
CCDC86	0.528612	0.00375044	Up
CD44-AS1	-1.07355	0.0037527	Down
USP47	-0.583777	0.00375339	Down
C16orf72	-0.684089	0.00375725	Down
RAMP1	1.44668	0.00375736	Up
AC008417.1	-2.1426	0.00375826	Down
MYBBP1A	0.556665	0.00375901	Up
DPY19L4P1	-2.3514	0.00376285	Down
GCOM1	-1.29681	0.00376378	Down
F11R	-0.735022	0.0037664	Down
RF00019	-4.71461	0.00376834	Down
FAM91A1	-0.616658	0.00376869	Down
ATP8B2	0.52654	0.00376971	Up
MFSD5	0.452895	0.00377419	Up
LONRF1	-0.803749	0.0037782	Down
AC007342.5	-1.63944	0.00378377	Down
RNU6-5P	-1.02575	0.00378899	Down
CYTOR	-0.47847	0.00380403	Down
STEAP4	-1.41014	0.00380937	Down
FBXO11	-0.390172	0.0038105	Down
TENT2	-0.57659	0.00381233	Down
MRPL58	0.639044	0.0038126	Up
XBP1P1	-1.34985	0.00381695	Down
EIPR1	0.366556	0.00383445	Up
ASB8	-0.61388	0.0038467	Down
C2orf40	2.14465	0.00384827	Up
RF00019	-2.18981	0.00385545	Down
C1orf226	-1.49155	0.00385731	Down
RNU6-917P	-1.5705	0.00386785	Down
ANKRD44-IT1	-1.06154	0.00387228	Down
TOR1AIP1	-0.560163	0.00387284	Down
RBM17P1	-3.30883	0.00388949	Down
HPS6	0.686422	0.00389224	Up
CCP110	-0.515271	0.00389272	Down
ABHD2	-0.703185	0.00389499	Down
MIR548O	-2.08289	0.00389841	Down
PHLDB2	-0.690269	0.00390098	Down
CD27	0.717263	0.00390265	Up
USP25	-0.498142	0.0039039	Down
PPARG	-1.28928	0.00391034	Down
SNORD13E	-1.67408	0.00391313	Down
RNU6-925P	-1.93149	0.00391334	Down
TTC7B	-1.13262	0.00393276	Down
PHLDA3	1.11928	0.00393658	Up
FAM8A1	-0.97724	0.00393948	Down
NUDT8	1.27919	0.00394084	Up
SNX6	-0.656637	0.00394691	Down
USP53	-0.668737	0.00395149	Down
MIR5194	-2.09279	0.00396992	Down
PPP2CA	-0.593094	0.00398524	Down
METTL26	0.663055	0.00398838	Up
COMMD1	0.55897	0.00398849	Up
AL049870.3	-1.86766	0.00399807	Down
COL10A1	-1.24275	0.00400002	Down
AC004492.1	-0.891525	0.00400015	Down
NCOA4	-0.842306	0.00400042	Down
ATP5MC1	0.7241	0.00400059	Up
SYNGR2	0.541644	0.00400495	Up
RAB3GAP1	-0.421117	0.00400895	Down
TSPAN17	0.411735	0.00402002	Up
RPS15A	0.571598	0.00402692	Up
TEX264	0.517916	0.00403506	Up
SORL1	-0.815479	0.0040384	Down
UBE4A	-0.526138	0.00404131	Down
SHMT2	0.498863	0.00404531	Up
AC067817.2	-0.98206	0.00405283	Down
AL136116.3	-2.24154	0.00405556	Down
ERVK3-1	-0.609216	0.00406098	Down
ETF1	-0.710674	0.00407106	Down
CYC1	0.60485	0.00407767	Up
AC124312.5	-1.23877	0.00408127	Down
RPS23P6	-2.86215	0.00409423	Down
SELENOW	0.683387	0.00409503	Up
SRP54	-0.416607	0.00409732	Down
NGFR	1.076	0.00409762	Up
AL360270.2	-1.02229	0.00411175	Down
PAFAH1B1	-0.407721	0.00411703	Down
ACP5	0.517628	0.00411939	Up
AFAP1	-0.675411	0.00412868	Down
AC026124.2	-1.18213	0.00412953	Down
PCK2	0.585357	0.00413406	Up
TACO1	0.692143	0.00414773	Up
TMCC2	-1.27398	0.00414872	Down
CCDC146	-0.598352	0.00415501	Down
SNRPC	0.553805	0.00415606	Up
AC016757.1	1.37194	0.00415658	Up
SYNE2	-0.810288	0.00416266	Down
ALCAM	-0.709494	0.0041693	Down
UBE2D3	-0.61711	0.00417944	Down
7-Sep	-0.521785	0.00418363	Down
CCNQ	0.449321	0.0041872	Up
AC012557.2	-1.39794	0.00418893	Down
BRCA2	-1.08264	0.00420483	Down
ASIC1	1.47939	0.00421564	Up
EEF1B2	0.427932	0.00422623	Up
AC100788.2	-1.71253	0.00422809	Down
AC100830.2	-1.16625	0.0042338	Down
POLR2H	0.67138	0.00424055	Up
PPBP	-1.4719	0.00424587	Down
TFG	-0.568684	0.00424805	Down
NDUFS8	0.656441	0.00425097	Up
AC130371.1	-1.65131	0.00426773	Down
PPIP5K2	-0.631274	0.00426979	Down
CDC14B	-1.08108	0.00427708	Down
SEC16A	-0.328681	0.00427717	Down
IFIH1	-0.832556	0.00427793	Down
AC034105.3	-1.79903	0.00428236	Down
CDC42EP3	-0.879347	0.00428436	Down
C1QBP	0.437325	0.00429088	Up
AC078795.1	-1.42753	0.00429103	Down
CD302	-0.966673	0.00430304	Down
CCDC47	-0.499966	0.00430349	Down
TMEM173	0.649069	0.00430664	Up
ZNF117	-1.02583	0.00430697	Down
LNX1	-1.11122	0.00431082	Down
TRIM46	0.721769	0.00431491	Up
RNF141	-0.557413	0.00432493	Down
GLIS3	-1.09716	0.00432628	Down
LLGL1	0.447281	0.004327	Up
HMBOX1	-0.582602	0.00433186	Down
NARF-IT1	-0.999435	0.00433217	Down
MED21	-0.574718	0.00433977	Down
RPL14	0.549742	0.0043433	Up
RNF182	-3.75843	0.00434396	Down
YDJC	0.679661	0.00434539	Up
AREL1	-0.471894	0.00434571	Down
AC116366.1	-0.866937	0.00434663	Down
AL590632.1	-3.00512	0.00434748	Down
SMARCA2	-0.299015	0.00435423	Down
SAMSN1	-0.755949	0.00435569	Down
GALE	0.682081	0.00435658	Up
DHX30	0.434225	0.00435781	Up
CTBP1	0.371689	0.00435794	Up
ELAC2	0.379308	0.00436967	Up
NF1	-0.554646	0.00437295	Down
AL031775.2	-0.948126	0.00438742	Down
SBF2	-0.659325	0.00439245	Down
UBQLN1	-0.441064	0.0043928	Down
DNMT1	0.372813	0.00439776	Up
PCBP4	0.671661	0.00440548	Up
VPS25	0.615168	0.00440909	Up
TMEM161A	0.704416	0.00441241	Up
ZNF780A	-0.831266	0.00441587	Down
MAN1B1-DT	0.693092	0.00441737	Up
ANXA3	-1.36099	0.00441837	Down
TUFM	0.542424	0.00442456	Up
PPP5C	0.600004	0.00442948	Up
KCNAB1	-1.16337	0.00445496	Down
TRAPPC3L	-1.33153	0.00445753	Down
HINT3	-0.426051	0.00446546	Down
DIRC2	-0.575786	0.00446907	Down
GTF2H2	-0.877929	0.00447008	Down
NAA50	-0.65946	0.00447246	Down
CCSAP	-0.48842	0.0044821	Down
KLHDC3	0.424835	0.00448257	Up
POLR3D	0.385118	0.00448572	Up
LINC00211	-1.53973	0.00449029	Down
TNPO3	-0.429866	0.00449708	Down
AC007728.1	-1.52262	0.00450047	Down
CDK17	-0.692727	0.00450375	Down
TAOK3	-0.489199	0.0045112	Down
AL157392.3	-0.560099	0.00451137	Down
RPS17P13	-3.46101	0.00452204	Down
EPC2	-0.35833	0.00452254	Down
AFDN	-0.748291	0.00452981	Down
LRRFIP2	-0.387043	0.00453042	Down
KCTD17	0.689602	0.00453538	Up
TLK1	-0.681274	0.0045424	Down
ERVH48-1	-1.06366	0.00454857	Down
TBL1X	-0.612793	0.0045593	Down
AP000919.2	-1.49604	0.00456452	Down
NHP2	0.917331	0.00456823	Up
TAB1	0.425989	0.0045698	Up
SON	-0.492954	0.0046087	Down
FOXN2	-0.659871	0.00461403	Down
FGFBP3	0.87057	0.00461673	Up
ATP2B1	-0.750079	0.00461907	Down
TRBV4-1	1.42347	0.00462001	Up
SPN	0.547027	0.00462507	Up
PIK3C2A	-0.625193	0.00462981	Down
RN7SL502P	-2.01899	0.00464294	Down
KCNA5	2.83492	0.00465036	Up
RAB33B	-0.812849	0.00465742	Down
TPTEP1	-1.12376	0.00466199	Down
INSL6	-0.876877	0.0046652	Down
SLC24A3	-1.06616	0.00467661	Down
TCTA	0.384397	0.00468053	Up
NLE1	0.517413	0.00468206	Up
SETD9	-0.800312	0.00468294	Down
RNU6-890P	-1.45246	0.00468479	Down
DENND6B	0.538231	0.00468668	Up
CALHM1	1.96898	0.00469226	Up
EMB	-0.564264	0.00469828	Down
MTMR2	-0.809458	0.0047141	Down
KAT6A	-0.504512	0.00471645	Down
FAHD2A	0.601169	0.00472475	Up
KDM4D	2.02957	0.00472589	Up
LYVE1	-1.54671	0.00473522	Down
PDE5A	-0.986759	0.00473698	Down
ZNF526	0.527521	0.00473953	Up
S100A10	0.740523	0.00474111	Up
TMEM65	-0.406823	0.00474212	Down
MSH3	-0.674427	0.00474274	Down
CDADC1	-0.715509	0.004743	Down
EPB42	-3.00916	0.00474419	Down
RF00019	-4.10831	0.00475679	Down
OAF	0.672972	0.00476019	Up
RUVBL1	0.469263	0.00477658	Up
THOC3	0.713518	0.00477681	Up
RPL13A	0.553056	0.00477772	Up
ETNK1	-0.728172	0.00478361	Down
OLFM2	0.993787	0.00478408	Up
BCL10	-0.751083	0.0047882	Down
TNKS2	-0.556214	0.00479589	Down
B3GNT2	-0.812769	0.00480192	Down
L3HYPDH	0.714183	0.00481099	Up
GPBAR1	0.80817	0.00481323	Up
TBX21	0.673304	0.00481326	Up
BMX	-2.04537	0.00481831	Down
CEP89	0.516964	0.00481895	Up
RPS2P46	0.689936	0.00481895	Up
RNU6-680P	-2.70761	0.0048222	Down
AP000873.3	-1.95447	0.00482302	Down
AC022395.1	-1.21718	0.00482723	Down
RMI1	-0.83746	0.00482894	Down
NFIA	-0.52606	0.00483786	Down
MPP1	-0.869378	0.00484343	Down
AC090617.4	-2.00633	0.00484435	Down
R3HCC1L	-0.443848	0.00485445	Down
ASAP1	-0.727269	0.00485995	Down
DYNC2H1	-0.771372	0.00486342	Down
USP33	-0.41166	0.00486657	Down
CEP162	-0.680748	0.00487091	Down
PKIA	-0.99239	0.00487206	Down
AC005083.1	2.212	0.00488547	Up
FCF1P1	-1.41368	0.00489737	Down
GARS	-0.514518	0.00491026	Down
AL356273.3	-0.843101	0.0049114	Down
FAM49B	-0.612254	0.00491733	Down
SNRPD3	0.432364	0.00492142	Up
AP000487.2	-2.3721	0.00492242	Down
SLC6A4	-1.31135	0.00492526	Down
AC023157.3	-1.31857	0.00492811	Down
TSPAN5	-1.1082	0.00496499	Down
HMGN3	0.485771	0.00496506	Up
RNU6-91P	-3.22787	0.00496732	Down
AC099804.1	-1.26238	0.00496746	Down
LINC00862	-2.16331	0.00496833	Down
NFE2L2	-0.675433	0.00498011	Down
TREML5P	-1.66795	0.00498941	Down
AC009313.1	-2.21391	0.00499449	Down
SDCBP2-AS1	-0.619051	0.00500651	Down
STK26	-0.516968	0.00500749	Down
SPG11	-0.402523	0.0050095	Down
AC011444.2	-2.09657	0.00501507	Down
KIAA1211	-1.28441	0.00502312	Down
HAGHL	0.886268	0.00503001	Up
AC012368.2	-1.6087	0.00503675	Down
MDH2	0.466625	0.00504397	Up
PFAS	0.583092	0.00504692	Up
ERAL1	0.384885	0.00504912	Up
KYAT1	0.58582	0.00505544	Up
RBBP8P1	-1.63614	0.00506044	Down
IFNAR1	-0.771452	0.00506114	Down
AC092964.1	-1.72384	0.00506591	Down
ISCA2	0.489811	0.00506808	Up
RPS12P24	-2.52196	0.00507362	Down
OR7E94P	-1.30558	0.00508134	Down
AL358942.1	-1.71197	0.00508165	Down
ABHD5	-0.945367	0.0050893	Down
TMEM80	0.719834	0.00509336	Up
FBXO41	0.475547	0.00509652	Up
FAM156B	1.67142	0.00509824	Up
HIPK1	-0.569889	0.005107	Down
SNX19	-0.449753	0.00510761	Down
AKIP1	0.632582	0.00511699	Up
AC009977.1	-1.80166	0.00514445	Down
LAMP2	-0.646467	0.00514853	Down
DMTN	-1.45726	0.00515629	Down
AC078789.1	-2.96093	0.00515669	Down
PPP1R2	-0.573697	0.00516159	Down
AC010203.2	-2.16507	0.00516906	Down
HDGFL3	-0.536703	0.00517802	Down
MAPK10	-0.935446	0.00518653	Down
RNU6-595P	-0.971243	0.00519386	Down
OR51R1P	-2.042	0.00519562	Down
CR1L	-2.15499	0.00519896	Down
IGF1R	-0.923468	0.0052046	Down
MAGEH1	0.549891	0.00520658	Up
AL355607.2	-2.11672	0.00520762	Down
BRWD1	-0.61771	0.00521527	Down
ZBTB37	-0.640624	0.0052217	Down
AC112721.1	-2.40406	0.00523136	Down
FAM160B1	-0.714367	0.00523285	Down
MTMR3	-0.644442	0.00523296	Down
ST20	-1.15014	0.00524064	Down
KIF27	-1.17815	0.00524129	Down
MTRNR2L8	-0.918498	0.00524154	Down
ALPK1	-1.12943	0.0052429	Down
SLC16A4	-0.925153	0.00524458	Down
OR52K2	-1.56689	0.00524958	Down
ASLP1	-0.826306	0.00525439	Down
AC011939.1	-1.74624	0.00525451	Down
LIX1L	0.470177	0.00528819	Up
SCAMP4	0.548574	0.00529572	Up
RRAGD	-0.787576	0.00529767	Down
MCTP1	-0.626582	0.00530583	Down
AC072022.1	-1.13419	0.00531405	Down
MEF2A	-0.480577	0.00532216	Down
TNFAIP6	-1.95589	0.00532395	Down
AL354928.1	-2.9099	0.00532809	Down
CCDC102A	0.717047	0.00533969	Up
AC024267.4	-1.43635	0.00534016	Down
ZFYVE19	0.551754	0.00534071	Up
DENND4C	-0.638398	0.00534969	Down
MFAP3L	-1.15758	0.00535913	Down
NDST1	-0.751853	0.00536009	Down
AP001350.2	-1.61426	0.00536618	Down
PPARGC1B	0.508951	0.00536645	Up
SLX4IP	-0.660089	0.0053726	Down
BAIAP2L1	-0.862382	0.00537365	Down
CACNB4	-1.08867	0.00538378	Down
ZNF740	0.338153	0.00539447	Up
AC092159.2	2.64044	0.00540027	Up
AC073655.2	-1.44787	0.00540168	Down
RPS2	0.708984	0.00541349	Up
AC139887.4	-1.0672	0.00541372	Down
CCNG1	-0.869296	0.00541811	Down
AC138811.1	-1.90043	0.00542255	Down
PLXDC2	-0.738388	0.0054228	Down
RCOR1	-0.490334	0.00542606	Down
AL138920.1	-1.75563	0.00543467	Down
SELENBP1	-3.2306	0.00543655	Down
MYSM1	-0.563318	0.00546411	Down
EIF4G2	-0.5807	0.00547372	Down
ENTPD1-AS1	-0.732423	0.00548314	Down
G3BP2	-0.416606	0.00548654	Down
AC034236.1	0.597334	0.00548689	Up
PDK3	-0.577453	0.00549409	Down
SF3A3P2	-2.70742	0.00550214	Down
CGRRF1	-0.547123	0.00550832	Down
AL356235.1	-0.89323	0.00551095	Down
ST8SIA4	-0.653323	0.00551111	Down
DMAC2	0.492595	0.0055126	Up
OSBPL11	-0.669713	0.00551392	Down
AC009948.4	-1.02754	0.00552659	Down
SLC4A3	0.925561	0.00553583	Up
PSD3	-0.901257	0.00553784	Down
SERHL	1.21622	0.00554523	Up
LIX1L-AS1	-0.773912	0.00554678	Down
CHP1	-0.87757	0.00554836	Down
CEP295NL	-1.52797	0.00555143	Down
TMEM177	1.09175	0.00555156	Up
PCGF5	-0.769245	0.00555186	Down
FBL	0.567992	0.00556681	Up
AC090971.3	-0.840302	0.00559201	Down
PIGX	-0.677826	0.00559384	Down
RD3L	-2.54585	0.0056019	Down
AC068025.1	2.49103	0.00560971	Up
WDR34	0.586357	0.00561003	Up
RN7SL517P	-1.73341	0.00561264	Down
RUBCNL	-1.01141	0.00561393	Down
LAPTM4B	-1.28834	0.00561781	Down
AC020978.3	-1.35152	0.00561784	Down
MBNL2	-0.902565	0.00562074	Down
ADA	0.556881	0.00563032	Up
SECISBP2L	-0.559091	0.00563622	Down
PEA15	0.564082	0.0056482	Up
AC104162.2	-0.865145	0.00565633	Down
FAM168A	-0.304558	0.00565687	Down
AC108475.1	2.33786	0.00566163	Up
ALDH1A2	-2.25163	0.00566942	Down
AL354943.1	-2.27599	0.00567004	Down
TMEM206	0.471355	0.00567051	Up
PDCL3	0.411374	0.00567289	Up
C11orf42	-2.21297	0.00568386	Down
C12orf57	0.845346	0.00568485	Up
DAG1	0.379297	0.00568918	Up
TATDN1P1	-2.09383	0.00569189	Down
RNU6-1143P	-2.15356	0.00569297	Down
BCLAF3	-0.476901	0.00569895	Down
ATP6V0E2	0.60443	0.00570772	Up
NSD3	-0.317478	0.00570897	Down
C11orf1	0.621592	0.00570948	Up
ACTR1B	0.524248	0.00571786	Up
AC134407.1	-1.25557	0.00572173	Down
OGFOD3	0.638272	0.00572541	Up
AC019080.4	-2.19279	0.00573196	Down
AC108704.2	-1.01405	0.00573616	Down
MIR181A1HG	-1.27652	0.00573885	Down
GYG1	-0.675992	0.00574454	Down
PPIH	0.582859	0.00574873	Up
IFT88	-0.430827	0.00575412	Down
AC079331.2	-1.96894	0.0057568	Down
RFX3	-0.571721	0.005757	Down
GALNT1	-0.64205	0.00576128	Down
LYRM1	-0.644708	0.00576369	Down
TYSND1	0.62043	0.00576498	Up
HBQ1	-2.36903	0.00576702	Down
CFAP70	-0.735985	0.00577385	Down
RPH3AL	-0.710005	0.00577766	Down
ASH1L	-0.464408	0.0057827	Down
LGALSL	-0.996647	0.00578754	Down
TAPT1	-0.411848	0.00580303	Down
AC109597.2	-1.78439	0.00580315	Down
MRPL57	0.613515	0.00580595	Up
AC046158.3	-3.02563	0.00580889	Down
GPATCH2L	-0.423833	0.00583741	Down
CNOT6L	-0.800472	0.00584159	Down
SEPHS1	0.407837	0.0058421	Up
AC108449.2	-0.755194	0.00584252	Down
GNB5	-0.806257	0.0058471	Down
ARFGAP3	-0.299461	0.00584971	Down
SEC23A	-0.543032	0.00586577	Down
ERCC2	0.433923	0.00586751	Up
AC021106.1	-0.808929	0.00586798	Down
EXOC5P1	-2.10879	0.00586918	Down
ORC6	-0.792214	0.00587483	Down
WSB1	-0.447154	0.00588221	Down
TRBV18	1.2904	0.00588274	Up
BLOC1S6	-0.569082	0.00589602	Down
NME1	0.756819	0.00589945	Up
IFI27	-2.51343	0.00590079	Down
NAGLU	0.581418	0.00590404	Up
GK	-1.01902	0.00590909	Down
AIG1	-0.671659	0.00591297	Down
ARL16	0.719765	0.0059205	Up
NECAP2	0.469445	0.00592786	Up
AL713922.2	-1.41259	0.00594703	Down
HIST1H3J	-1.7	0.00595305	Down
CAPZA2	-0.494064	0.00595822	Down
POLRMT	0.596528	0.00596239	Up
AC008937.2	-1.24011	0.00596478	Down
TMEM255A	-1.13276	0.00596508	Down
SLA	-0.565014	0.00596517	Down
TRBC1	0.766686	0.0059775	Up
CCDC18	-0.523681	0.00599495	Down
GSPT1	-0.899045	0.00600148	Down
TTYH2	0.483345	0.0060058	Up
LATS1	-0.485071	0.00601229	Down
NELFB	0.395931	0.00602252	Up
AL355336.1	-1.6534	0.00602482	Down
TMEM191A	0.872823	0.00603738	Up
MCRS1	0.454105	0.00603876	Up
RARRES3	0.426708	0.00605025	Up
PES1	0.525897	0.00605324	Up
HBP1	-0.605992	0.00605403	Down
MSRB3	-0.864816	0.00606088	Down
HERC1	-0.558717	0.00606236	Down
PRUNE2	-0.993528	0.0060637	Down
SDCBP	-0.621392	0.00607454	Down
CSDE1	-0.473069	0.00607697	Down
UPK3A	1.515	0.00607736	Up
PSME2	0.465497	0.00609508	Up
AC023024.2	-1.90614	0.00610168	Down
LIMS1	-0.923604	0.00610708	Down
ECH1	0.485907	0.00611383	Up
AC116312.1	3.09479	0.00612032	Up
AP000648.3	-0.793608	0.006122	Down
EEF2KMT	0.669912	0.00615238	Up
AC114490.1	1.37966	0.00616578	Up
RNA5SP449	-2.04826	0.00616654	Down
AC018809.2	-0.781845	0.00616888	Down
PLOD2	-1.53557	0.0061702	Down
AC105265.3	-1.55438	0.00619755	Down
MIR3945HG	-1.75647	0.00619916	Down
ANGEL2	-0.560885	0.00620113	Down
ELOVL5	-0.481159	0.00620993	Down
KRAS	-0.491671	0.0062297	Down
RRAGC	-0.654052	0.00623012	Down
AL008718.3	-1.44432	0.00623512	Down
DDIAS	-0.80521	0.00623536	Down
EPS8L2	1.04768	0.00623756	Up
MRI1	0.804612	0.00625292	Up
CLASP1	-0.439199	0.00627022	Down
BOP1	0.425011	0.0062715	Up
IMP3	0.516568	0.00627517	Up
ANGPTL1	-1.37196	0.00627574	Down
AL122001.1	-3.31662	0.00627714	Down
ANK1	-1.40179	0.0062783	Down
PGAP3	0.422723	0.00628316	Up
PLEK2	-3.08041	0.0062852	Down
SUMF2	0.399918	0.00628753	Up
PLOD3	0.415324	0.00628976	Up
MAP4K4	-0.558932	0.00629135	Down
AC024267.5	-1.28813	0.00631468	Down
LMTK2	-0.731923	0.0063462	Down
TMEM238	1.23781	0.00634634	Up
AC245100.2	-1.00155	0.00634782	Down
ALG3	0.56613	0.00635005	Up
FAM104A	-0.58015	0.00637755	Down
AC009090.6	-0.544709	0.00638292	Down
AC116903.2	-0.936678	0.00638573	Down
KLHDC9	1.95993	0.00639019	Up
AC010768.2	-1.51509	0.00639559	Down
AC005261.5	-0.764168	0.00639939	Down
MED31	-0.546065	0.00640039	Down
C1orf123	0.524522	0.00641494	Up
3-Mar	-0.935564	0.00641593	Down
AL365273.1	-0.823381	0.00642304	Down
HBD	-2.8309	0.00642877	Down
MAPKAPK5-AS1	0.592483	0.00643368	Up
LGALS4	1.23396	0.00643965	Up
PHETA1	0.678106	0.00644007	Up
EVL	0.54535	0.00644031	Up
RN7SL368P	-1.95416	0.00644803	Down
RNF149	-0.804412	0.00644883	Down
AC004491.1	-2.37295	0.00645204	Down
SMG1P1	-0.708688	0.00645445	Down
UBXN2B	-0.727003	0.00645503	Down
LAMB1	-0.883038	0.00646026	Down
MEN1	0.579797	0.00647294	Up
PLXNB3	-1.35446	0.00648059	Down
WNK1	-0.467146	0.00649701	Down
MDM4	-0.549602	0.00650386	Down
LINC00216	-1.01325	0.00651357	Down
THAP9-AS1	-1.01748	0.0065148	Down
AC022211.2	0.638216	0.00652069	Up
METTL25	-0.51966	0.00652219	Down
GPSM2	-0.366109	0.00652266	Down
AC007278.1	-1.00594	0.00653322	Down
PATZ1	0.484661	0.00653375	Up
IFNAR2	-0.457271	0.00654126	Down
COX6B1P3	-2.69348	0.00657023	Down
SLC25A4	0.760563	0.00657526	Up
SIT1	0.606363	0.00657929	Up
FBN1	-1.09234	0.00658015	Down
MARK2P8	-1.67019	0.00658126	Down
AL512378.1	-1.99513	0.00660613	Down
ZC4H2	0.530953	0.00661877	Up
SLC2A4RG	0.791432	0.00662711	Up
TOP1MT	0.696786	0.0066275	Up
MBTD1	-0.374542	0.00663144	Down
PAFAH1B2	-0.618698	0.00663439	Down
CIITA	0.549671	0.00664337	Up
GOLGA4	-0.559128	0.00664657	Down
AL356423.1	-2.75702	0.00664918	Down
FRG1KP	-1.57879	0.00665594	Down
AL359198.1	2.56379	0.00665609	Up
C8orf82	0.687843	0.0066757	Up
DNAJC3-DT	-1.00237	0.0066786	Down
SREK1	-0.815939	0.00668167	Down
TIMM13	0.761437	0.00670231	Up
VPS37A	-0.504015	0.00670335	Down
ATP6V0CP4	-1.96046	0.00672162	Down
REST	-0.481137	0.00672497	Down
AP001434.1	-2.30405	0.00673212	Down
FDPSP3	-1.95943	0.00673594	Down
RPL26	0.873849	0.00673676	Up
TIGIT	0.679112	0.00674067	Up
UBA52P8	-1.28502	0.00674168	Down
YPEL5	-0.783136	0.00674765	Down
SEC24B	-0.478173	0.00674951	Down
[truncated: 33,203 more rows]

[truncated: 10 more sheets: Figure 5C, Figure 5D, Figure 5E, Figure 6, Figure S2, Figure S3, Figure S4, Figure S5, Figure S7, Figure S8]
