# Supplementary material for: Baseline profile peripheral Tfh cells predict immune-related adverse events in immune checkpoint inhibitor therapy of gastrointestinal cancer
Source: Front Immunol. 2025 May 29;16:1559275. doi: 10.3389/fimmu.2025.1559275 (PMC12163322; doi:10.3389/fimmu.2025.1559275)
Supplement: Supplementary file 4 [file Table1.xlsx]

## Sheet: Table S1
Table S1.Clinical characterization of the patients and human specimen analysis.
Patients ID	SEX Male=1； Female=2	AGE	BMI	Analyses：1=Yes；0=No					Tumor types：1=Yes；0=No				Treatment regimens：1=Yes；0=No			irAEs grades	Affected organ & systems
				Flow cytometry early-stage	RNA-seq early-stage	Flow cytometry baseline	RNA-seq baseline	Prediction Model Build	Gastric cancer	Colorectal cancer	Neuroendocrinal cancer	Others	Anti-PD-1/PD-L1	Anti-PD-1+anti-CTLA-4	Anti-PD-1+chemotherapy
Patient ID-5	1	67	21.7993	1	0	1	0	primary cohort	0	0	1	0	0	1	0	2	Grade 2 enteritis, grade 1 rash, fatigue, and hyperthyroidism occurred at week 6
Patient ID-51	1	61	22.8625	1	0	1	0	primary cohort	0	0	1	0	0	1	0	2	Grade 1 hyperthyroidism and grade 2 pancreatic dysfunction were diagnosed at week 6
Patient ID-46	2	34	20.4491	1	0	1	0	primary cohort	1	0	0	0	0	1	0	2	Grade 2 elevated blood amylase, grade 1 rash, and grade 2 neutropenia occurred at week 12
Patient ID-24	1	67	15.5709	1	0	1	0	primary cohort	1	0	0	0	1	0	0	2	Grade 2 enteritis and diarrhea occurred at week 6
Patient ID-37	1	56	23.9188	1	0	1	0	primary cohort	1	0	0	0	1	0	0	2	Grade 1 rash, grade 2 elevated liver enzymes, and grade 1 elevated bilirubin occurred at week 14
Patient ID-33	2	43	21.2031	1	0	1	0	primary cohort	0	0	0	1	0	0	1	2	Grade 2 hyperthyroidism and grade 1 myositis occurred at week 6
Patient ID-48	1	59	23.5294	1	0	1	0	primary cohort	0	0	1	0	0	1	0	1	Grade 1 liver dysfunction occurred at week 10
Patient ID-40	1	64	24.4898	1	0	1	0	primary cohort	1	0	0	0	0	1	0	1	Grade 1 hyperthyroidism occurred at week 12
Patient ID-1	1	67	20.1956	1	0	1	0	primary cohort	1	0	0	0	0	0	1	1	Grade 1 rash and grade 1 liver dysfunction occurred at week 8
Patient ID-6	1	70	21.7079	1	0	1	0	primary cohort	1	0	0	0	0	0	1	1	Grade 1 rash occurred at week 12
Patient ID-43	1	64	25.6489	1	0	1	0	primary cohort	0	1	0	0	0	1	0	0
Patient ID-4	1	72	23.939	1	0	1	0	primary cohort	1	0	0	0	0	1	0	0
Patient ID-47	1	74	21.6041	1	0	1	0	primary cohort	1	0	0	0	0	1	0	0
Patient ID-8	2	28	24.3865	1	0	1	0	primary cohort	1	0	0	0	0	1	0	0
Patient ID-13	2	71	19.5556	1	0	1	0	primary cohort	0	0	0	1	0	1	0	0
Patient ID-9	1	61	16.038	1	0	1	0	primary cohort	0	1	0	0	1	0	0	0
Patient ID-42	1	50	23.5102	1	0	1	0	primary cohort	1	0	0	0	1	0	0	0
Patient ID-45	1	58	21.7993	1	0	1	0	primary cohort	1	0	0	0	1	0	0	0
Patient ID-50	2	81	25.2826	1	0	1	0	primary cohort	1	0	0	0	1	0	0	0
Patient ID-15	1	67	20.2812	1	0	1	0	primary cohort	1	0	0	0	0	0	1	0
Patient ID-16	1	80	24.0238	1	0	1	0	primary cohort	1	0	0	0	0	0	1	0
Patient ID-49	2	32	19.4734	1	0	1	0	primary cohort	1	0	0	0	0	0	1	0
Patient ID-12	1	78	28.6288	0	1	1	1	validation cohort	1	0	0	0	1	0	0	4	Immune myositis occurred at week 12, grade 4 myasthenia gravis
Patient ID-25	1	71	26.2976	0	1	1	1	primary cohort	1	0	0	0	0	1	0	4	Immune myositis occurred at week 6, significant CK elevation, grade 4 myasthenia gravis
Patient ID-17	1	72	25.8372	0	1	1	1	primary cohort	0	0	1	0	0	1	0	3	Patient experienced stroke, C2 delayed by 1 week, grade 1 hypothyroidism and grade 3 myocarditis at week 8
Patient ID-30	1	55	20.7157	0	1	1	1	primary cohort	1	0	0	0	1	0	0	3	Grade 3 immune hepatitis occurred at week 9
Patient ID-22	1	58	18.7783	0	0	1	1	validation cohort	0	0	1	0	0	1	0	2	Grade 2 hyperthyroidism, grade 1 rash, adrenal insufficiency, and fatigue occurred at week 6
Patient ID-32	2	53	20.0773	0	1	1	1	validation cohort	1	0	0	0	0	1	0	2	Grade 2 rash occurred at week 6
Patient ID-31	1	56	22.7903	0	1	1	1	primary cohort	1	0	0	0	0	1	0	2	Grade 2 rash occurred at week 6
Patient ID-44	1	38	19.4674	0	0	1	1	validation cohort	0	0	0	1	1	0	0	1	Grade 1 hypothyroidism occurred at week 12
Patient ID-11	2	49	23.6713	0	0	1	0	primary cohort	1	0	0	0	0	1	0	1	Grade 1 rash and grade 1 liver dysfunction occurred at week 7
Patient ID-34	1	48	24.4898	0	0	1	1	primary cohort	1	0	0	0	0	1	0	1	Grade 1 rash and grade 1 liver dysfunction occurred at week 8
Patient ID-41	2	43	17.6471	0	0	1	1	primary cohort	1	0	0	0	0	1	0	1	Grade 1 elevated TSH occurred at week 12
Patient ID-36	2	52	19.6752	0	0	1	1	primary cohort	0	0	0	1	0	1	0	1	Grade 1 rash occurred at week 10
Patient ID-18	1	67	25.0593	0	1	1	1	validation cohort	0	0	1	0	0	1	0	0
Patient ID-19	2	70	20.5688	0	1	1	1	validation cohort	0	0	1	0	0	1	0	0
Patient ID-7	2	64	20.9644	0	1	1	1	validation cohort	0	1	0	0	0	1	0	0
Patient ID-10	1	65	22.921	0	1	1	1	validation cohort	1	0	0	0	0	1	0	0
Patient ID-14	1	47	20.6575	0	1	1	1	validation cohort	1	0	0	0	0	1	0	0
Patient ID-27	1	81	21.551	0	0	1	1	validation cohort	0	1	0	0	1	0	0	0
Patient ID-29	2	31	16.263	0	0	1	1	validation cohort	0	1	0	0	1	0	0	0
Patient ID-39	1	70	24.3911	0	0	1	1	validation cohort	0	1	0	0	1	0	0	0
Patient ID-38	1	44	23.7228	0	0	1	1	validation cohort	1	0	0	0	0	0	1	0
Patient ID-21	2	35	18.7305	0	0	1	1	primary cohort	0	1	0	0	1	0	0	0
Patient ID-23	1	75	22.6757	0	0	1	1	primary cohort	0	1	0	0	1	0	0	0
Patient ID-20	1	58	21.6333	0	0	1	0	primary cohort	1	0	0	0	1	0	0	0
Patient ID-26	1	67	21.1203	0	0	1	0	primary cohort	1	0	0	0	1	0	0	0
Patient ID-3	2	26	19.3625	0	0	1	0	primary cohort	1	0	0	0	1	0	0	0
Patient ID-35	1	31	20.2812	0	0	1	0	primary cohort	1	0	0	0	1	0	0	0
Patient ID-2	1	59	22.2753	0	0	1	0	primary cohort	1	0	0	0	0	0	1	0
Patient ID-28	1	43	22.0243	0	0	1	0	primary cohort	1	0	0	0	0	0	1	0

## Sheet: Table S2
Table S2. Antibodies used in flow cytometric analysis
Antigen	Fluorochrome	Vendor	Clone
CD3	Alexa Fluor 700	Biolegend	UCHT1
CD4	FITC	Biolegend	RM4-5
CD8	PerCP	Biolegend	HIT3a
CXCR3	PE-CF594	BD Biosciences	1C6
CCR6	Brilliant Violet 650	Biolegend	11A9
CXCR5	Alexa Fluor 647	BD Biosciences	2G8
PD-1	PE-Cy7	Biolegend	J43
ICOS	Brilliant Violet 421	Biolegend	C398.4A
Table S2. Antibodies used in flow cytometric analysis. PD-1: programmed cell death 1; CCR6: C-C chemokine receptor type 6. CXCR3: C-X-C chemokine receptor type 3. CXCR5: C-X-C chemokine receptor type 5. ICOS, inducible T-cell co-stimulatory.

## Sheet: Table S3
Table S3. Genes used for gene signature in Gene Set Variation Analysis
Gene_Set_Name	gene_list
CD4+T Cell	RCAN3, PLEKHB1, BCL11B, GLTSCR2, RPL22, BAG3, RPL3P7, STMN3, RPL3, LTBP3, FAM102A, LOC439949, TCF7, GPRASP1, TRAC, SELM, RPL10A, NMT2
T effector	CD8A, CXCL10, CXCL9, EOMES, GZMA, GZMB, IFNG, TBX21
Th1	IL12RB2, CXCR3, CXCL10, CXCL9, IFNG, IL12A, IL12B, TBX21
Th2	GATA3, IL13, IL4, IL4R, LEF1, TCF7, SELL, CCR7
Th17	IL17A, IL17F, IL22, RORC, CCR6, IL23R
Tfh	CXCR5, ICOS, PDCD1, SH2D1A, IL21, IL4, CXCL13, BCL6, TOX, TOX2, BTLA, CD200, MAF, ASCL2, SELPLG
Treg	CCR7, FOXP3, IL10, IL2RA, ITGB2, TFRC, TGFB1, IKZF2
CD8+T Cell	CD8A, CD8B, KLRK1, LCK, CD2, ARL4C, ZAP70, IL32, ZNF827, ITK, SLC38A1, C6orf190, IL23A
Monocytes	CPVL, ASGR1, CLEC10A, RASSF4, PEA15, TGFBI, LY86, ASGR2, DPYSL2, CCDC88A, MYCL1, SLC46A2, PLXNB2, CCR2, VCAN, C4orf18, CTNND1, CD86, HLA-DMA, PID1
